# Supplementary material for: The transcriptome of lae1 mutants of Trichoderma reesei cultivated at constant growth rates reveals new targets of LAE1 function
Source: BMC Genomics. 2014 Jun 9;15(1):447. doi: 10.1186/1471-2164-15-447 (PMC4061448; doi:10.1186/1471-2164-15-447)
Supplement: Supplementary file 1 — Additional file 1: Table S1: Genes differentially regulated in T. reesei Δlae1 in comparison to the parent strain T. reesei QM 9414. (XLSX 73 KB) [file 12864_2014_6119_MOESM1_ESM.xlsx]

## Sheet: Sheet1
Supplementary Table S1: Genes differentially regulated in T. reesei Δlae1 in comparison to the parent strain T. reesei QM 9414
		growth rate [h-1]
		0.075		0.02
Trv2.0 ID	annotation	down	up	down	up
1999	unknown protein	2,019 down
2076	malate permease	3,434 down
2223	succinate-CoA ligase, alpha subunit	2,190 down
2250	GCN5-related N-acetyltransferase		2,295 up
2392	peroxisomal hydratase-dehydrogenase-epimerase	2,388 down
2648	Fe(II)/2-oxoglutarate-dependent diounknown proteingenase		30,206 up
2716	RNA 3'-terminal phosphate cyclase				13,025 up
2837	unknown protein		20,966 up	2,006 down
2852	unknown protein				5,208 up
3049	methionine aminopeptidase	5,719 down
3055	short chain dehydrogenase/reductase	6,658 down
3196	GH38 α-mannosidase		3,360 up		2,339 up
3267	MRSP1/expansin-like		4,415 up	2,126 down
3330	MFS permease		2,619 up
3394	unknown protein				2,411 up
3464	acyl-CoA dehydrogenase, putative	2,023 down
3591	Formyltetrahydrofolate hydrolase PurU	2,241 down
3596	uroporphyrinogen synthase			2,038 down
3641	Cystathionine beta-lyases/cystathionine gamma-synthases		2,337 up	3,617 down
3718	unknown protein		2,380 up
3787	unknown protein		9,296 up
3889	unknown protein		9,845 up
3891	unknown protein	2,082 down
3914	Endoplasmic reticulum protein EP58		5,907 up		2,358 up
4064	Threonine dehydratase	3,050 down			2,454 up
4114	FAD linked oxidase	2,162 down
4117	alpha-aminoadipate reductase lys2		2,723 up
4124	myb transcriptional regulator	2,143 down
4146	flavoprotein monooxygenase		2,886 up
4454	unknown protein, secreted		2,356 up
4484	GCN5-N-acetyltransferase activity	2,655 down
4626	unknown protein, C2 domain	2,470 down
4654	Histidinol dehydrogenase		9,802 up		2,003 up
4668	cytochrome c oxidase assembly protein				3,835 up
4677	unknown protein		5,733 up
4744	transaldolase		14,572 up		4,490 up
4774	MFS permease				2,588 up
4860	Siroheme synthase CysG		2,238 up		3,928 up
4875	carboxy-cis,cis-muconate cyclase		2,780 up
4876	catechol dioxygenase				2,343 up
4913	WD repeat domain-containing phosphoinositide-interacting protein		2,193 up		2,209 up
4921	C2H2 transcriptional regulator	4,310 down			2,217 up
4950	urea transporter		2,051 up
5000	MFS permease	2,058 down
5011	SSCRP		3,513 up
5016	unknown secreted protein, only in Gibberella, Magnaporthe, Chaetomium and rats (!)			2,277 down
5088	GCN5-related acetyltransferase		2,086 up		2,916 up
5182	iron-dependent peroxidase		3,183 up
5196	C-type cyclin		7,714 up
5206	pyridine nucleotide-disulphide oxidoreductase AMID-like		4,733 up
5612	MFS permease		4,328 up
5647	PTH11 GPCR	2,161 down
5651	unknown protein		4,892 up
5844	unknown protein	2,452 down
5849	unknown protein, Duf967			2,271 down
5924	unknown protein				2,461 up
6005	MFS permease		12,982 up
6107	ferric reductase		2,431 up
21176	Casein kinase (serine/threonine/tyrosine protein kinase)				3,117 up
21392	Component, nce2, of non-classical secretion pathway; involved in secretion of proteins that lackClassical secretory signal sequences	2,879 down
21398	unknown protein	2,261 down
21422	MFS permease		2,491 up
21453	ATP-dependent RNA helicase DBP7, putative		2,921 up
21509	blue light inducible protein BLI-3		4,262 up
21758	isocitrate lyase		4,579 up	27,904 down
21817	unknown protein	4,003 down
21908	fatty acid elongase, 5 TM, GNS1/SUR4 membrane protein				3,535 up
22004	D-galacturonic acid reductase		2,627 up
22030	unknown protein	2,119 down
22110	Flavin-containing monooxygenase				2,888 up
22129	GH61 polysaccharide monooxygenase				2,055 up
22481	cytochrome b2, mitochondrial precursor		5,610 up
22590	unknown protein		3,722 up
22632	aconitate hydratase		5,108 up
22785	C2H2 transcriptional regulator (amdA ?)		5,867 up
23062	unknown protein		2,494 up
23184	Isocitrate/isopropylmalate dehydrogenase	2,114 down
23208	eukaryotic ribosome biogenesis protein 1				2,464 up
23298	Chorismate_syntChorismate synthase		13,077 up		7,594 up
23368	Flavin-containing monooxygenase	2,256 down
23408	unknown protein	2,392 down
26994	unknown protein, with F-box/WD domains				2,420 up
27085	unknown protein	2,013 down
27395	GH76 α-1,6-mannanase	2,241 down
27600	Zn2Cys6 transcriptional regulator	15,472 down		4,520 down
27697	Amidase	2,542 down
27770	MFS permease		2,122 up
27992	PTH11 GPCR		2,942 up
28185	unknown protein, only in Chaetomium, A. oryzae, fumigatus and Streptomyces		2,219 up
29333	RNA binding protein RNP24		3,763 up
30084	unknown protein	2,456 down
30214	GT glycosyltransferase, related to A. fumigatus capsule polysaccharide biosynthesis			2,036 down
30250	N-acetylglucosaminyltransferase	19,547 down
31227	unknown protein				5,454 up
32293	SAM dependent methyltransferase-like				24,047 up
32364	GDSL lipase		2,347 up
32712	unknown protein, NACHT domain/ankyrin repeats		3,074 up
32716	unknown protein	2,649 down
33029	unknown protein	4,260 down
33827	unknown protein		19,147 up		3,530 up
34274	unknown protein	3,791 down		2,307 down
34493	a-type peptide pheromone precursor hpp1	2,051 down
35552	C2H2 transcription factor		2,346 up
37368	autophagy protein AUT7 [Neurospora crassa]	12,026 down
37525	GPCR , contains RGS domain		3,834 up		4,236 up
38527	unknown protein, only present in Aspergilli and Gibberella		57,921 up
39426	unknown protein		2,730 up
39942	GH17 glucan endo-1,3-β-glucosidase		2,316 up
40290	unknown protein	10,135 down		3,591 down
40808	short-chain dehydrogenase/reductase			2,304 down
41312	short chain dehydrognease/reductase				3,034 up
41325	RTA1 like protein; 7 TM	2,197 down
41663	unknown protein		2,099 up
41664	HET domain-containing protein		2,370 up
41895	glutathione-S-transferase				2,497 up
42264	3'-5' exonuclease	2,669 down
42752	unique protein		2,546 up
42825	Cytidine/deoxycytidylate deaminase		5,380 up
42848	unknown protein		3,905 up		2,970 up
42858	unknown protein	6,492 down		5,172 down
42866	thioesterase family protein		5,176 up		2,748 up
42915	unknown protein		2,775 up
42972	unknown protein, only present in Gibberella and Magnaporthe	7,579 down
43101	unknown protein	2,272 down
43129	unknown protein	2,288 down
44362	unknown protein		2,362 up
44640	unknown protein		2,653 up
44700	unknown protein, only present in ascomycota and Bacteriophage phBC6A51		3,051 up		14,754 up
44747	SNF2 family helicase		6,517 up
44965	zinc binding oxidoreductase	3,017 down
45971	mismatched base pair and cruciform DNA recognition protein		2,505 up
46002	unknown protein, only in fungi	6,207 down		2,554 down
46128	AAA ATPase	2,208 down			2,193 up
46238	S-adenosylmethionine synthetase		5,128 up
46244	tetrahydrofolate dehydrogenase/cyclohydrolase	2,520 down		2,293 down
46794	oligopeptide transporter		2,444 up
47066	Sulfate adenylyltransferase		2,039 up
47268	GH3 β-glucosidase BGL3i				2,144 up
47603	succinyl-CoA:3-ketoacid-coenzyme A transferase subunit A	2,639 down
47795	ribosomal protein S10.	4,745 down
47930	Mitochondrial oxoglutarate/malate carrier proteins	2,289 down
48080	unknown protein	4,086 down
48211	unknown protein, intracellular	3,221 down
48516	half-sized ABC transporter		2,091 up
48599	unknown protein		2,655 up
49112	Glutamate-1-semialdehyde aminotransferase		2,049 up
49770	ATP-dependent RNA helicase ROK1, putative	6,103 down		4,045 down
49864	unknown protein		3,332 up		5,622 up
49898	glucosamine-6-phosphate isomerase		6,133 up
50104	phosphatidyl synthase (A. fumigatus)		5,423 up		3,344 up
50131	peroxisomal biogenesis factor 11	5,966 down		3,238 down
50159	3-methyl-2-oxobutanoate hydroxymethyltransferase				2,536 up
50323	OOC1		2,089 up
50583	Guanine deaminase (GDEase), an aminohydrolase responsible for the conversion ofGuanine to xanthine and ammonia, the first step to utilizeGuanine as a nitrogen source.		3,152 up
50593	5' nucleotidase	2,187 down
50793	tyrosinase			4,992 down
50894	MFS permease		2,337 up
50947	cell division cycle protein 123 , putative	17,064 down		25,119 down
50996	unknown protein, C2 domain	2,008 down
51103	Tryptophan synthase	2,013 down
51110	IndA1 amino acid transporter	2,783 down
51130	cytochrome c		3,759 up
51217	sulfate transporter, putative		8,406 up
51415	unknown protein				4,614 up
51426	Ribosomal protein L30 based on homology with similar proteins in other fungi.	8,178 down
51499	ketol-acid reductoisomerase, mitochondrial precursor			2,991 down
52248	ribosomal protein L1.		6,185 up	3,386 down
52438	unknown protein				3,583 up
53025	SAM-dependent methyltransferase		2,023 up
53067	Zn2Cys6 transcriptional regulator		3,471 up
53186	PL20 glucuronan lyase A	3,742 down
53267	unknown protein, only in fungi	2,236 down
53314	unknown protein			2,153 down
53366	translation initiation protein Sua5p.	2,579 down
53434	MFS permease		2,977 up		3,540 up
53446	RRP9, encoding a protein involved in pre-rRNA processing, associated with U3 snRNP; component of SSU processosome.				2,168 up
53492	unknown protein				2,527 up
53499	unknown protein	2,032 down
53501	unknown protein	2,915 down
53525	unknown protein (tyrosin phosphatase domain)		3,082 up
53777	unknown protein		2,776 up		2,096 up
53818	ABC transporter superfamily?!	4,130 down
53824	unknown secreted protein		3,099 up		2,010 up
53903	MFS permease	2,174 down
53989	pfkB family kinase, putative		5,207 up
54129	Heme peroxidase, unknown in Sordariomycetes	5,212 down
54166	Cytochrome P450	2,549 down		2,114 down
54208	unknown protein		3,608 up
54335	unknown protein	16,706 down		2,185 down
54461	MFS permease	2,428 down		2,293 down
54511	unknown protein, contains BTB/POZ domain (=protein binding)				8,427 up
54525	AldedhAldehyde dehydrogenase family	4,703 down		2,453 down
54535	unknown protein	2,626 down		3,517 down
54564	Pro_dhProline dehydrogenase aligned		2,675 up
54761	quercetin 2,3-diounknown proteingenase		2,351 up
54865	Amino acid transporters				3,063 up
54870	acetate—CoA ligase	7,776 down		2,369 down
55055	MTHFRMethylenetetrahydrofolate reductase		11,106 up
55126	unknown protein		2,710 up
55179	Arginase family protein		3,050 up
55193	unknown protein			2,614 down
55213	tRNA-specific adenosine deaminase		2,599 up
55272	unknown protein	7,513 down		3,037 down
55407	MFS permease		2,169 up		4,419 up
55566	multicopper oidase	2,144 down
55629	unknown protein		3,175 up
55723	PotE		2,633 up
55814	unknown protein		8,408 up
55881	unknown protein		3,859 up		2,813 up
55928	bifunctional carbamoylphosphate synthase/aspartate carbamoyltransferase		5,089 up		2,421 up
55990	unknown protein		4,546 up
56026	unknown protein		6,304 up
56117	unknown protein	7,665 down			2,417 up
56211	unknown protein		2,432 up
56314	Amino acid transporter PotE	2,448 down
56384	Nucleolar protein that binds nuclear localization sequences		2,051 up
56448	GH18 chitinase CHI18-11		2,172 up
56587	GCN5-related N-acetyltransferase	3,671 down
56614	unknown protein				3,225 up
56625	CoA-transferase family III		2,739 up
56684	MFS permease	2,255 down
56840	unknown protein		9,777 up		2,056 up
56853	unknown protein		2,099 up
56897	unknown protein		3,735 up
56911	Urea transporter				2,246 up
56920	Leucine aminopeptidase 1		3,664 up		2,240 up
56934	gluconokinase, thermoresistant glucokinase family		2,884 up		5,290 up
57015	Amino acid transporters		10,830 up
57185	Amino acid transporters		17,859 up		3,288 up
57370	AMP-dependent synthetase and ligase		5,834 up
57383	unknown protein	6,675 down		10,286 down
57397	unknown protein		21,374 up		3,624 up
57402	SSCRP		5,651 up		2,986 up
57424	QIP, Putative exonuclease protein, involved in quelling			2,248 down
57476	unknown protein		3,303 up		2,613 up
57494	UTP10, encoding a component of the SSU processome containing the U3 snoRNA	2,154 down
57558	unknown protein	6,722 down
57574	unknown protein	5,846 down		3,389 down
57632	unknown protein, WD repeats	2,072 down
57647	3-beta hydroxysteroid dehydrogenase/isomerase, putative		2,880 up
57749	MFS permease	3,375 down
57940	alternative oxidase aox1				2,006 up
57947	BioF -keto--aminopelargonate synthetase and related enzymes	2,262 down
57965	DSBA family oxidoreductase, putative	2,164 down
58066	short chain dehydrogenase/reductase		2,039 up
58077	unknown protein		5,096 up
58244	unknown protein		4,368 up		2,200 up
58264	paxU orthologue ? (indole-terpene biosynthesis?)		2,403 up
58282	esterase family 9		17,841 up
58299	RRB1 gene encoding an essential nuclear protein involved in early steps ofRibosome biogenesis.		6,207 up
58356	glycerol kinase	2,558 down
58421	FAD binding protein		2,337 up
58525	unknown protein		11,171 up
58580	α-ketoglutarate dependent (FeII) oxygenase				2,458 up
58602	unknown protein		2,473 up
58651	adenylosuccinate synthase		2,825 up		3,421 up
58669	aspartyl protease	3,320 down
58851	Phosphatidylserine receptor protein, contains F-box and transcription factor jumonji	3,029 down
58952	calcium transporting ATPase, ion pump		2,992 up
59068	thiamin biosynthesis protein thi-4 , putative	3,193 down		4,114 down
59119	amidohydrolase family protein		6,021 up
59151	SSCRP	2,319 down
59152	unknown protein		5,487 up
59188	unknown protein		2,549 up
59197	unknown protein, only in Gibberella and Chaetomium		6,163 up
59248	unknown protein	3,053 down
59352	cytochrome P450		2,046 up
59362	unknown protein	2,988 down		2,759 down
59364	Sexual differentiation process protein ISP4	2,667 down
59381	SAM-dependent methyltransferases		2,878 up
59472	mitochondrial carrier protein		5,838 up
59482	PKS	2,225 down
59625	unknown protein		3,507 up	2,073 down
59642	α/ß hydrolase lipase/epoxide hydrolase	2,626 down
59689	GH2 β-mannosidase				2,882 up
59698	short chain dehydrogenase/reductase			2,267 down
59740	transcriptional regulator, unknown	2,231 down
59759	unknown protein				2,189 up
59801	unknown protein		2,174 up
59827	unknown protein		16,214 up	2,344 down
59876	xenobiotic compound monoounknown proteingenase, DszA family		2,698 up
59887	L-lactate dehydrogenase, putative		2,415 up		3,611 up
59952	Amino acid transporter PotE		2,791 up
59991	MAK16 protein, putative				5,181 up
60086	MFS permease	5,876 down
60116	MRP-type ABC transporter	2,142 down
60144	Amino acid transporters	33,036 down		3,180 down
60177	MFS permease	3,525 down
60182	unknown protein		11,064 up
60270	unknown protein		2,002 up
60282	Zn2Cys6 transcriptional regulator		5,517 up
60328	unknown protein		2,011 up
60345	unknown protein	2,666 down
60374	choline oxidase	3,637 down
60508	unknown protein	2,093 down			2,050 up
60558	Zn2Cys6 transcriptional regulator	4,448 down
60565	unknown protein		2,688 up
60698	unknown protein				2,317 up
60752	dipeptidyl peptidase 5		3,982 up
60756	unknown protein		2,872 up
60758	SAM-dependent methyltransferase		2,526 up
60780	unknown protein				2,582 up
60835	PutA delta-1-pyrroline-5-carboxylate dehydrogenase		5,203 up
60849	FAD-dependent sulfhydryl oxidase Erv1	2,046 down
60889	MFS permease		4,025 up		2,212 up
60945	MFS permease	2,434 down
60988	phosphate transporter	2,306 down		2,110 down
61078	esterase/ lipase			3,159 down
61081	histone acetyltransferase SPT10		9,794 up	2,218 down
61114	Amino acid transporter LysP	2,963 down			2,155 up
61121	arylsulfatase, putative	2,286 down
61212	cytochrome P450 monooxygenase		4,354 up
61278	MFS permease	41,380 down
61292	unknown protein	2,833 down
61374	MFS permease		5,350 up
61420	unknown protein	2,238 down
61476	Zn2Cys6 transcriptional regulator		4,083 up
61504	unknown protein			2,029 down
61517	unknown protein	2,129 down
61553	D-xylulose 5-phosphate/D-fructose 6-phosphate phosphoketolase		2,473 up
61765	Peptidase D	16,668 down
62078	unknown protein		2,000 up
62114	unknown protein		11,298 up
62198	Cytosine-purine permease		5,305 up
62230	esterase/lipase		2,234 up
62244	Zn2Cys6 transcriptional regulator	4,964 down
62367	Sulfite oxidase, molybdopterin-binding component		4,222 up
62462	PTH11 GPCR		5,262 up		2,103 up
62502	MFS permease	3,191 down
62522	SSCRP	14,287 down
62576	alpha/beta hydrolase	3,073 down
62581	gluconolactonase-like protein		2,355 up
62805	C2H2 transcriptional regulator	3,719 down
62871	unknown protein				4,012 up
62977	nucleoside diphosphate sugar epimerase, secreted		4,407 up		6,291 up
63007	meiotic chromosome segregation protein, putative	2,110 down
63180	acetylornithine aminotransferase-like protein	2,089 down
63202	alpha/beta hydrolase,		2,101 up
63381	unknown protein				2,900 up
63419	Met-10+ like-protein		2,581 up
63464	unknown protein		2,940 up		2,960 up
63653	ankyrin		2,131 up
63657	unknown protein		2,467 up		3,728 up
63774	GTPase, related to S. cerevisiae NuclearGTP-binding protein NUG1 (NuclearGTPase 1)			2,217 down
63837	unknown protein			2,003 down
63914	integral membrane protein, putative				2,086 up
63919	Cys/Met metabolism PLP-dependent enzyme		4,376 up
64010	unknown protein		5,259 up
64167	Sexual differentiation process protein ISP4	3,969 down		3,603 down
64318	unknown protein		2,640 up
64377	Cytochrome P only		5,246 up
64397	Ceramidase family protein, associated toCellulase signal transduction (PMID: 15288024)		2,396 up
64656	unknown protein		6,501 up
64710	AAA+-type ATPase		5,255 up
64757	unknown protein	3,893 down
64898	unknown protein				9,913 up
64906	GH5 endo-β-1,6-glucanase		2,294 up
64916	unknown protein		2,182 up
64996	nitrilase	2,221 down
65033	unknown protein, secreted		3,687 up
65037	pyrophosphatase		2,055 up
65041	SAM-dependent methyltransferase	22,481 down
65141	cytochrome P450 monooxygenase		4,635 up
65162	GH18 endo-N-acetyl-ß-D-glucosaminidase Endo T		6,390 up
65172	PKS	4,534 down
65191	MFS permease (maltose permease)				3,225 up
65198	BioA Adenosylmethionine--amino--oxononanoate aminotransferase	2,727 down
65215	CE4 imidase		3,799 up		2,140 up
65292	AMP-dependent synthetase and ligase		2,085 up
65360	unknown protein		2,062 up
65508	fructose-bisphosphatase				6,384 up
65677	Esterase/lipase/thioesterase	2,067 down
65695	unknown protein		2,072 up
65711	SAM-dependent methyltransferase		5,421 up
65735	unknown protein	3,266 down
65739	unknown protein	13,149 down
65817	GT α-1,3-mannosyltransferase CMT1	17,377 down
65965	unknown protein		2,233 up
65975	unknown protein				2,240 up
66023	unknown protein	3,711 down
66092	unique protein	3,330 down
66210	unknown protein	2,069 down
66276	unknown protein		6,743 up		2,369 up
66311	MFS permease		3,030 up
66421	unknown protein	2,040 down
66433	GCN5 N-acetyltransferase	2,511 down
66437	unknown protein	2,583 down
66521	unknown protein				3,493 up
66544	NAD binding NADP oxidoreductase coenzyme F420-dependent		7,902 up
66551	AAA ATPase	10,957 down
66819	Amino acid transporter LysP		64,917 up
66827	Zinc-containing alcohol dehydrogenase		4,205 up		4,087 up
66828	Zn2Cys6 transcriptional regulator		2,251 up		2,047 up
66854	Monocarboxylate transporter		3,116 up		3,417 up
66895	3' exoribonuclease		2,076 up
66935	Phosphatidylserine decarboxylase		2,530 up
66937	FAD binding domain-containing protein	10,555 down		2,857 down
66999	AMP-dependent synthetase and ligase, putative		3,242 up
67035	unknown protein			14,160 down
67084	unknown protein	2,338 down
67133	unknown protein		4,200 up	3,172 down
67275	RAS1		2,867 up
67286	unknown protein		2,768 up
67325	U3 small nucleolar ribonucleoprotein Mpp10		3,177 up
67484	AMP deaminase			2,505 down
67493	Alkaline phytoceramidase		2,041 up		2,419 up
67494	Golgi GDP-mannose transporter	2,406 down
67538	Catalase	3,870 down
67639	IlvB, Thiamine pyrophosphate-requiring enzymes		2,562 up
67699	FAD/NAD-oxidoreductase, only in Hypocreaceae				2,415 up
67752	MFS permease				2,781 up
68028	unknown protein				4,795 up
68169	Calcium transporter	2,220 down		5,381 down
68178	unknown protein, HAD superfamily hydrolase	2,937 down
68204	NRPS		45,632 up
68230	N-methylhydantoinase A/acetone carboxylase HyuA, beta subunit	2,750 down
68338	NIPSNAP family protein		2,240 up
68444	haloacid dehalogenase-like hydrolase, putative		2,078 up
68608	Thiazole biosynthetic enzyme (Stress-inducible protein sti35)		4,352 up
68803	RTA1 like protein		5,146 up
68889	PDR-type ABC transporters	5,932 down			2,123 up
68941	Glutathione S-transferase		3,808 up
68950	chloroperoxidase		2,099 up
68961	esterase	2,086 down
68973	acid phosphatase with metalloesterase domain	2,168 down
68990	MFS permease	3,468 down
69123	GH76 α-1,6-mannanase		2,312 up
69141	neutral amino acid permeasde	3,320 down
69164	MFS permease			2,080 down
69179	molecular chaperone, contains ABC-1 domain	2,255 down
69384	unknown protein				3,137 up
69426	copper transporter	2,061 down
69465	unknown protein	2,588 down
69468	unknown protein		4,025 up
69479	unknown protein		2,944 up
69500	PTH11 GPCR		2,475 up
69574	MFS permease		2,587 up
69611	MFS permease		2,313 up
69650	FAD binding protein		3,038 up		2,298 up
69652	flavin-dependent halogenase O-methyltransferase bifunctional protein		3,165 up		2,403 up
69692	Quinoprotein amine dehydrogenase beta chain-like protein	2,719 down
69695	Zn2Cys6 transcriptional regulator		3,091 up
69700	GH89 α-N-acetylglucosaminidase	2,820 down
69751	GH16	4,685 down
69771	Monocarboxylate transporter			3,276 down
69840	short chain dehydrogenase/reductase	2,299 down
69863	Amidase			2,541 down
69879	unknown protein		2,349 up
69904	PTH11 GPCR	2,585 down
69926	glycosyltransferases, Glycosyltransferases not yet assigned to a family				10,688 up
69956	Alcohol dehydrogenase, class V	2,078 down
69963	unknown protein				3,199 up
70098	amino acid permease (GABA)	2,941 down
70108	MFS permease				4,035 up
70195	unknown protein				3,076 up
70197	Zn-dependent ß-lactamase	2,614 down
70201	GCN5-related acetyltransferase		2,054 up	3,311 down
70323	MFS monocarboxylic acid transporter, putative	2,153 down
70351	Zn2Cys6 transcriptional regulator	2,191 down
70355	SAM-dependent methylransferase		3,438 up		6,250 up
70365	unknown protein	2,340 down			13,158 up
70373	unknown protein	2,551 down
70375	amidase		6,763 up		3,438 up
70383	succinate semialdehyde dehydrogenase, NADP		3,642 up		3,809 up
70397	alanyl-transfer RNA synthetase.		3,944 up
70414	Zn2Cys6 transcriptional regulator	2,204 down
70429	Short-chain dehydrogenase/reductase	2,267 down
70452	flavin containing amine oxidoreductase		11,302 up
70520	short chain dehydrogenase/reductase		2,322 up
70639	unknown protein with WD repeats		4,464 up
70806	SSCRP	7,238 down
70842	Cytochrome P450 CYP2 subfamily		3,334 up
70847	unknown protein		2,142 up
70859	amidase		2,454 up
70912	short chain dehydrogenase/reductase		37,420 up		3,066 up
70961	dienelactone hydrolase		2,288 up
70991	unknown protein, ThiJ/PfpI domain		8,230 up
70996	SSCRP		5,600 up
71005	NRPS	16,212 down		2,011 down
71759	tyrosyl-tRNA synthetase, class Ib.				2,050 up
72072	CE1 esterase (PHB?)	2,057 down
72086	Vacuolar carboxypeptidase Cps1		2,093 up
72091	unknown protein	2,919 down
72287	tRNA (uracil-5-)-methyltransferase/TrmA.		7,732 up	2,159 down
72321	subtilisin-like serine protease	3,214 down
72408	kinesin-like protein		2,090 up
72611	Zn2Cys6 transcriptional regulator	3,093 down
72780	bZIP transcription factor	2,156 down
72907	unknown protein with WSC domain		7,024 up
72922	amino acid permease (GABA)	4,174 down
73039	APHPhosphotransferase enzyme family aligned	4,349 down
73048	unknown protein	3,509 down			2,738 up
73101	glucan endo-1,3-1,4-β-D-glucosidase	2,221 down
73102	GH39 β-xylosidase		2,184 up
73250	Urea transporter	43,400 down
73536	NADP-glutamate dehydrogenase			4,347 down
73631	isoamyl alcohol oxidase				2,261 up
73632	CE5 acetyl xylan esterase AXE1		2,125 up
73881	unknown protein		2,148 up
73937	Ornithine carbamoyltransferase OTC/ARG3	2,370 down		2,107 down
73961	unknown protein	2,493 down
74123	acetolactate synthase		2,361 up
74187	AAA+-type ATPase		2,027 up
74374	rRNA-processing protein FCF1	2,593 down
74390	unknown protein		4,165 up
74442	unknown protein		4,083 up
74486	unknown protein		5,317 up
74515	unknown protein		2,693 up
74745	unknown protein	3,678 down		5,243 down
74943	Diphthine synthase	3,426 down
75000	3-isopropylmalate dehydratase		5,072 up		3,347 up
75027	unknown protein		6,660 up
75169	phosphoserine phosphatase	5,561 down
75230	unknown protein	2,413 down
75260	RNA polymerase H/23 kD subunit		10,511 up	2,415 down
75271	pyridoxine biosynthesis protein PDX1	5,095 down
75294	BCAT_beta_family		3,160 up		3,032 up
75304	Isopentenyl-diphosphate delta isomerase 2	3,210 down
75383	short chain dehydrogenase/reductase		3,411 up
75514	amino acid transporter ARG13		4,887 up	3,462 down
75604	unknown protein		2,317 up
75646	HNRNP arginine N-methyltransferase		4,502 up
75704	Adenosine 5'-phosphosulfate kinase	3,066 down
75890	C1 tetrahydrofolate synthase, putative	14,241 down		2,821 down
75989	unknown protein	3,230 down
75998	unknown protein	8,367 down			2,664 up
76018	CysKCysteine synthase				2,457 up
76075	unknown protein	2,298 down
76141	unknown protein, only present in ascomycota	33,959 down
76359	unknown protein, only present in ascomycota	2,156 down
76366	NADH:flavin oxidoreductase/12-oxophytodienoate reductase	2,359 down
76502	unknown protein	2,348 down
76713	unknown protein		2,390 up		3,075 up
76734	unknown SWIRM domain protein	2,631 down
76820	unknown protein		2,601 up
76897	MFS permease				3,602 up
76910	monocarboxylate transporter		6,271 up
76949	unknown protein	3,761 down		5,057 down
76971	SSCRP		4,822 up		2,056 up
77202	short chain dehydrogenase/reductase	5,899 down
77242	glutamate N-acetyltransferase precursor		2,194 up
77473	DNA photolyase, N-terminal, class 1, FAD-binding	4,759 down
77512	cytochrome P450	2,797 down
77629	unknown protein		2,231 up
77739	HgmAhomogentisate ,-dioxygenase	2,844 down
77785	MFS permease		4,400 up
78042	unknown protein				5,212 up
78072	Amidase				2,570 up
78130	C-5 sterol desaturase				2,088 up
78340	unknown protein		2,757 up
78347	3-deoxy-7-phosphoheptulonate synthase	25,713 down		2,712 down
78357	NADH-quinone oxidoreductase, putative		3,454 up
78611	phospholipase D	2,160 down
78639	Serine/threonine protein kinase		2,457 up		16,955 up
78645	unknown protein, 2 TM		2,503 up
78650	C2H2 transcriptional regulator	4,797 down
78661	ribosomal protein S5, MRPS5.	4,257 down		2,580 down
78679	mitochondrial carrier protein		14,974 up	2,296 down
78683	aldehyde dehydrogenase	2,056 down
78688	Winged helix repressor DNA-binding	3,893 down
78773	long-chain-fatty-acid--CoA ligase 2		2,691 up
78797	xanthine dehydrogenase		3,458 up
78833	MFS permease (fucose permease)		2,286 up		4,491 up
78864	GcvTGlycine cleavage system T protein		2,155 up
79010	lipase, putative	18,193 down
79034	ABC1 family protein		6,353 up
79037	asparagine synthase				2,579 up
79111	unknown protein	2,107 down
79116	MFS permease	2,048 down
79271	malate synthase				2,865 up
79671	N-acetyl-glucosamine-6-phosphate deacetylase	2,492 down
79677	unknown protein	4,847 down
79726	unknown protein		3,292 up
79738	Zinc-binding oxidoreductase		2,564 up
79921	GH92 α-1,2-mannosidase		3,533 up		2,405 up
80115	unknown protein				2,150 up
80151	PheA Prephenate dehydratase	2,402 down
80211	ribosomal protein L14.		6,114 up
80291	Zn2Cys6 transcriptional regulator		2,313 up		2,994 up
80499	POS9-activating factor FAP7				2,352 up
80515	60S ribosome biogenesis protein Mak11, putative	4,704 down
80594	unknown protein		2,496 up		2,326 up
80645	Amidase	3,082 down
80685	unknown protein	2,199 down
80863	unknown protein	2,555 down
80932	Cytochrome c oxidase assembly protein CtaG/Cox11	7,496 down
80980	peptidyl arginine deiminase				2,394 up
81022	allantoate permease, 10 TM domains	3,920 down
81082	aquaglyceroporin		3,160 up
81149	aquaglyceroporin		3,999 up
81188	HisF Imidazoleglycerol-phosphate synthase	4,401 down		2,101 down
81303	fumarate reductase		3,646 up
81339	glycine dehydrogenase		2,120 up
81362	Lipoate synthase		2,491 up
81383	GPCR , contains RGS domain		2,292 up
81430	Cation transporting ATPase		6,026 up
81442	Amino acid transporters	2,684 down
81454	unknown protein		4,065 up
81511	formamidase	3,903 down
81522	Selenocysteine lyase-like protein			2,312 down
81649	Flavin-containing monooxygenase		2,365 up
81659	unknown protein	3,099 down
81670	MFS permease	2,046 down
81720	Ume5 gen		2,075 up
81778	glutaminase A				4,509 up
81896	aspartate kinase	2,074 down
82049	unknown protein		2,463 up
82172	lipoate-protein ligase A, putative				2,185 up
82208	PKS		2,302 up
82227	GH3 β-glucosidase CEL3c		3,658 up		2,353 up
82317	Unknown protein		2,855 up
82334	tyrosyl-tRNA synthetase, class Ib.		5,419 up
82374	unknown protein	2,420 down
82403	Acyl-CoA dehydrogenase	2,019 down
82499	Integral membrane protein, putative		3,052 up
82626	half-sized ABC transporter		3,779 up
82662	Epl1/Sm1				5,658 up
82667	ThrB Homoserine kinase	5,927 down			3,998 up
102492	Short-chain dehydrogenase/reductase		2,734 up
102499	Zn2Cys6 transcriptional regulator		3,238 up
102676	DNA-directed RNA polymerase, 13 to 16 kDa subunit		4,916 up
102686	SSCRP	2,127 down
102744	TrpE Anthranilate/para-aminobenzoate synthases component I		3,520 up
102785	unknown protein	3,573 down
102789	unique protein		2,304 up
102890	unknown protein		10,307 up	2,378 down
102927	Serine/threonine protein kinase		3,055 up
102933	unknown protein, only in Gibberella	2,275 down
102952	unknown protein		2,622 up
102957	2-oxoglutarate-dependent ethylene/succinate-forming enzyme, putative		2,813 up		2,187 up
102999	unknown protein		2,408 up
103006	unknown protein, only in Hypocreaceae		2,249 up
103012	taurine catabolism dioxygenase, alpha-ketoglutarate dependent		2,126 up
103059	unknown protein	4,732 down
103065	unknown protein	3,424 down
103127	unknown protein	2,624 down
103129	unknown protein		2,413 up
103132	acetylglutamate kinase ARG6		2,207 up
103157	unknown protein		3,952 up
103179	MFS permease	2,848 down
103222	Ribosomal protein S29 (S14 family) by homology to the corresponding protein of N. crassa.		2,863 up
103275	C2H2 transcriptional regulator		2,282 up
103438	unique protein		2,248 up
103451	GDP-forming succinate-CoA ligase, beta subunit	4,761 down		2,006 down
103463	unknown protein		2,539 up
103487	glutathione S transferase		2,805 up
103498	unknown protein		2,695 up
103517	pyrimidine 5'-nucleotidase, putative		6,080 up
103537	GCN5-N-acetyltransferase	2,646 down
103613	unique protein		2,469 up
103614	unique protein		2,029 up
103660	unique protein		2,074 up
103671	unknown protein	5,451 down
103761	unknown protein	4,862 down
103801	unknown protein	2,269 down
103852	unknown protein		3,045 up
103886	unknown protein		3,814 up
103920	unknown protein, only in Magnaporthe		10,676 up
103960	nitrilase		5,142 up
104067	unknown protein	2,564 down
104077	Amino acid transporter PotE	2,435 down
104079	MRSP1/expansin-like		2,502 up		2,402 up
104081	coenzyme F420-dependent N5,N10-methylene tetrahydromethanopterin reductase		4,613 up		2,466 up
104089	unknown protein		2,328 up		2,424 up
104117	unknown protein		2,433 up
104173	unique protein		2,055 up
104174	unknown protein		2,133 up
104199	unknown protein	2,079 down
104211	FKBP-type peptidyl-prolyl cis-trans isomerase	2,412 down
104222	GCN5-related acetyltransferase	2,245 down
104251	unknown protein		2,295 up
104320	MFS permease		6,084 up
104322	unique protein	2,105 down
104353	unknown protein, contains F-box	2,000 down
104437	unknown protein			3,593 down
104469	unknown protein		6,843 up
104535	unknown protein		3,565 up
104549	MFS permease		13,640 up
104551	unknown protein		4,148 up
104595	Ribosomal protein L7Ae/L30e/S12e/Gadd45. Homologue of yeast SNU13.		16,193 up	2,432 down
104609	UbiE/COQ5 ubiquinone methyltransferase				2,142 up
104797	GH3 β-glucosidase BGL3j		257,135 up
104807	unknown protein	2,126 down
104890	4-nitrophenylphosphatase	5,182 down
104994	Zn2Cys6 transcriptional regulator		3,307 up		3,093 up
105003	unknown protein		2,016 up
105070	MetC Cystathionine beta-lyases/cystathionine gamma-synthases				4,921 up
105106	unique protein		23,501 up
105154	unknown protein		2,760 up		2,343 up
105157	unknown protein		2,299 up
105174	unique protein		2,255 up
105220	unknown protein				2,392 up
105238	Taurine catabolism dioxygenase TauD/TfdA	2,757 down
105239	Zn2Cys6 transcriptional regulator			2,985 down
105242	SAM-dependent methyltransferases	3,768 down
105251	unknown protein		4,526 up		8,810 up
105282	short chain dehydrogenase/reductase	2,147 down
105307	40s mitochodrial ribosome subunit protein Mrp17		3,568 up
105346	unknown protein	5,751 down
105356	unknown protein		4,086 up
105363	aldolase/citrate lyase family protein	2,587 down
105381	unknown protein		2,256 up		2,044 up
105406	unique protein	2,025 down
105449	Cyclin C-dependent kinase CDK8	2,294 down
105455	unknown protein				2,204 up
105488	unknown protein		15,294 up
105533	SSCRP		2,496 up
105538	unknown protein		2,023 up
105647	unknown protein	2,174 down
105784	Zn2Cys6 transcriptional regulator		3,201 up
105816	unknown protein		4,849 up
105840	unknown protein, 2 TMs		2,093 up
105869	HFB6		3,277 up
105904	unknown protein		2,515 up
105911	unknown protein				2,441 up
105917	unknown protein		4,199 up
105924	GT1 ß-glycosyltransferase				2,139 up
106029	MFS permease		6,844 up	2,172 down
106043	unknown protein, GFA-domain	10,746 down
106049	unknown protein, only in Hypocreaceae	6,514 down
106116	unknown protein	20,348 down
106120	esterase/lipase	2,497 down
106129	unknown protein, only present in ascomycota				5,574 up
106155	unknown protein		4,405 up
106161	Ankyrin	11,744 down
106181	unique protein		3,741 up
106229	unique protein		2,094 up
106308	unknown protein		2,370 up
106437	unknown protein		5,074 up
106475	unknown protein		2,467 up
106482	unique protein		4,916 up	2,654 down
106490	unknown protein, 3 TM, only in Neurospora and Chaetomium		4,473 up
106538	HFB4		37,238 up	2,402 down
106607	unknown protein		56,445 up
106625	unknown protein		3,990 up
106626	unknown protein, SWIFT domain	4,447 down
106627	unknown protein	22,451 down		23,091 down
106645	unknown protein		2,515 up
106647	unique protein	4,213 down
106659	unknown protein	2,049 down
106676	unknown protein, only in Gibberella		2,678 up
106680	Nop10p family Nucleolar RNA-binding protein	2,135 down
106686	unknown protein		2,566 up
106706	Zn2Cys6 transcriptional regulator	9,103 down		3,087 down
106828	unknown protein		2,506 up
106877	unknown protein		2,657 up
106879	unknown protein, secreted	5,844 down
106928	Na/K ATPase alpha 1 subunit,	3,350 down
106939	protein kinase		2,099 up
106958	unique protein		3,047 up
106998	unknown protein	5,477 down
107037	unknown protein		3,282 up
107055	unknown protein		4,395 up		3,372 up
107071	HET-domain protein, unknown unknown	2,086 down
107076	unique protein				2,521 up
107107	unknown protein		6,851 up
107111	unknown protein	4,756 down
107168	unknown protein		6,083 up
107185	unknown protein				2,452 up
107197	unknown protein		4,508 up
107202	unknown protein		3,003 up
107279	unknown protein		3,374 up		2,031 up
107325	unknown protein	2,162 down
107347	SSCRP		8,400 up
107463	exoribonuclease Dhp1		2,540 up
107488	unknown protein				2,049 up
107494	unique protein	3,416 down
107507	unknown protein	4,971 down
107523	unknown protein		2,144 up
107554	glutathione transferase		4,915 up
107601	unknown Zn-finger protein, Tim10/DPP type	2,141 down			2,112 up
107680	DNA photolyase, class I, rapidly regulated by blue light in T. harzianum	4,512 down		2,087 down
107811	unknown protein			2,258 down
107866	unique protein		2,722 up
107914	unique protein	2,274 down		2,312 down
107918	unknown protein		2,138 up
107935	Nucleolar GTPase/ATPase p130	2,992 down
107938	esterase or lipase		11,832 up
107947	Acyl-CoA synthetase	2,523 down
107960	unique protein with WSC domain		3,047 up
107973	unique protein	2,905 down			2,358 up
108005	unknown protein	2,570 down
108018	unknown protein	2,122 down
108075	unique protein		2,177 up		2,459 up
108132	unknown protein	2,787 down
108160	unknown protein		2,096 up
108201	Unknown protein with reductase domain		2,311 up
108216	Mitochondrial dicarboxylate:inorganic phosphate antiporter (malate, succinate, oxaloacetate)			2,728 down
108232	unique protein	9,274 down		3,592 down
108233	unknown protein, secreted, only in fungi	3,059 down
108261	SSCRP	2,366 down
108299	Kynurenine aminotransferase, glutamine transaminase K		9,389 up	2,373 down
108332	unknown protein with SDA1 domain		278,694 up
108340	unique protein	3,084 down
108356	unknown protein		2,258 up
108357	C2H2 transcriptional regulator		4,232 up
108382	unknown protein				9,459 up
108405	unique protein		5,836 up		2,616 up
108458	unknown protein	2,080 down
108502	unknown protein		17,659 up
108559	unknown protein	4,852 down
108583	unknown protein		2,114 up		3,197 up
108637	N-acetyltransferase activity	2,235 down
108642	unknown protein, secreted	6,272 down
108781	xenobiotic compound monoounknown proteingenase, DszA family	4,487 down
108783	Flavin-containing monooxygenase				3,962 up
108784	unknown Zinc-dependent oxidoreductase	2,007 down
108806	unknown protein	2,774 down			2,876 up
108833	unique protein				26,371 up
108898	enoyl-CoA hydratase/isomerase		5,404 up
108929	unique protein	2,673 down
109122	Amino acid transporters	2,074 down
109187	alanine transaminase-like protein	4,940 down
109189	unknown protein	2,814 down
109211	MFS permease	2,668 down
109239	unknown protein, only in Aspergilli		2,390 up
109243	unique protein		3,438 up
109249	unknown protein		2,803 up
109255	SSCRP	2,127 down
109275	unknown protein, only in Gibberella and Chaetomium			2,099 down
109300	unknown protein	24,062 down
109325	ß-lactamase-like protein		3,975 up
109370	SSCRP	3,363 down
109387	unknown protein, in Aspergilli	2,007 down
109562	unique protein				2,244 up
109648	unique protein		11,763 up
109716	unknown protein, only in ascomycota	2,445 down
109756	unknown protein		5,092 up
109787	SSCRP		3,303 up		4,969 up
109846	unknown protein	4,157 down
109849	SSCRP	3,442 down
109905	unknown protein	2,052 down
109934	unknown protein	2,294 down
110007	unique protein			2,629 down
110035	unknown protein, in Sordariomycetes		3,838 up
110078	SSCRP	4,057 down
110133	Mitochondrial carrier protein		5,425 up		2,094 up
110159	unknown protein	2,249 down
110171	S-adenosyl-L-homocysteine hydrolase		3,115 up
110173	unknown protein		2,082 up
110363	unique protein		2,373 up
110403	unknown protein		2,145 up
110406	enoyl-CoA hydratase/isomerase		10,881 up
110440	unique protein			7,718 down
110443	unknown protein		2,533 up		2,071 up
110444	Noc3p, probably involved in nuclear export of pre-ribosomes	4,261 down
110493	unknown protein		6,970 up
110623	unknown protein		6,295 up
110651	unknown protein		6,628 up
110660	unknown protein			4,733 down
110663	AMP-dependent synthetase and ligase, putative	2,346 down
110689	Zn2Cys6 transcriptional regulator		2,102 up
110692	unknown protein		3,764 up
110709	ADP-ribosylglycohydrolase	2,420 down
110762	unknown protein		3,211 up
110767	unique protein		3,985 up
110768	unknown protein		3,150 up
110810	unique protein		6,744 up		2,665 up
110813	Amino acid transporter LysP		2,615 up
110850	Zn2Cys6 transcriptional regulator	5,696 down
110862	unique protein			3,146 down
110894	GH30 endo-β-1 6-galactanase	4,645 down
111038	unique protein		2,216 up
111049	cytochrome P450 protein, class IV		2,324 up
111053	retrograde regulation protein 2	3,036 down
111059	unknown protein				19,108 up
111074	GAL7 UDP glucose-1-phosphate galactosyltransferase		2,254 up
111110	SAM-dependent methyltransferases	2,403 down
111122	unique protein	3,924 down
111126	unknown protein			2,208 down
111170	unknown protein		6,596 up		2,588 up
111179	unknown protein		3,968 up
111192	unknown protein	2,626 down
111237	unique protein		3,959 up
111251	unknown protein		2,015 up
111252	unique protein				2,225 up
111307	unknown protein		2,543 up		2,119 up
111326	unknown protein				2,970 up
111357	FAD-dependent oxidoreductase	24,034 down
111362	unknown protein	5,510 down
111442	Epl1/Sm1		5,881 up
111451	peptidase S41		4,312 up		2,694 up
111476	unknown protein		5,781 up
111495	SSCRP		2,140 up
111564	D-tyrosyl-tRNA deacylase				4,109 up
111591	unknown protein	2,155 down
111724	MFS permease				5,236 up
111731	unique protein	2,302 down
111762	unique protein, 1TM	2,129 down
111818	aspartyl protease		8,581 up
111865	unique protein		14,049 up
111873	Zn2Cys6 transcriptional regulator	2,154 down
111881	flavoprotein monooxygenases	2,629 down
111887	unknown protein, only present in fungi	2,473 down
111893	ferric reductase		2,557 up
111901	unknown proteins		2,133 up
111912	carbonic anhydrase		3,519 up
111915	SSCRP		40,665 up
111957	unknown protein				2,746 up
111958	unknown protein		2,148 up
112002	SSCRP		2,180 up
112034	unknown protein	2,362 down
112040	unknown protein		5,789 up		5,687 up
112129	Zn2Cys6 transcriptional regulator		3,225 up
112134	Zn2Cys6 transcriptional regulator	2,509 down
112288	unknown protein			2,611 down
112319	HET domain protein	23,638 down		3,087 down
112328	peptidase M14	2,046 down
112439	unknown protein		2,832 up		2,071 up
112458	unknown protein		2,934 up
112478	unknown protein, only in A. oryzae			2,650 down
112493	unknown protein		2,125 up
112525	unknown protein		7,337 up	3,585 down
112556	UTP5, encoding a component of the SSU processome		2,052 up
112567	taurine catabolism dioxygenase		3,232 up
112609	unknown protein	2,655 down
112665	GCN5-related N-acetyltransferase			2,414 down
112669	Serine/threonine protein kinase			2,121 down
119607	unknown protein		2,322 up
119690	unknown protein	11,467 down		4,090 down
119696	lipase, extracellular		4,369 up
119788	saccharopine dehydrogenase	5,560 down
119790	myo-inositol oxygenase ,	2,138 down		5,464 down
119825	unknown protein		2,472 up
119826	C2H2 transcriptional regulator		2,219 up
119857	unique protein	2,659 down		2,295 down
119896	malic enzyme	4,572 down
119981	unknown protein, vacuolar membrane		2,671 up		3,133 up
119999	Myb-DNA binding domain protein		2,080 up
120195	unknown protein				2,290 up
120215	unknown protein	2,500 down
120224	C2H2 transcriptional regulator		2,716 up
120228	Zn2Cys6 transcriptional regulator		4,404 up
120260	ribosomal protein L24e, putative		3,260 up		6,535 up
120362	unique protein			3,542 down
120365	BZIP transcriptional regulator		4,581 up
120381	unique protein		2,936 up
120402	tubulin-tyrosine ligase	2,480 down
120453	SSCRP		2,149 up
120473	Dihydrolipoamide transacylase (alpha-keto acid dehydrogenase E2 subunit)		4,288 up
120696	alcohol dehydrogenase	4,147 down
120697	SSCRP	3,595 down
120774	unknown protein	3,824 down
120803	unknown protein		2,278 up
120823	cell wall mannoprotein			3,044 down
120851	HET domain protein, related to N. crassa pin-c3	3,993 down
120929	unknown protein	2,411 down
120983	uracil phosphoribosyl transferase	2,595 down		2,358 down
120985	unknown protein			2,416 down
120988	Zn2Cys6 transcriptional regulator			2,283 down
121089	unknown protein, only present in ascomycota and cow		4,693 up	20,684 down
121126	unknown protein				3,319 up
121139	Amino acid transporters	5,932 down
121156	Copper amine oxidase	6,270 down
121187	unknown protein		7,246 up	2,496 down
121315	unknown protein		3,138 up
121325	unknown protein	10,456 down
121337	unknown protein	2,650 down
121345	SerC Phosphoserine aminotransferase		3,591 up
121412	Zn2Cys6 transcriptional regulator		2,597 up
121431	unknown protein				3,270 up
121449	IGPDImidazoleglycerol-phosphate dehydratase		4,060 up
121475	unique protein		3,890 up	11,152 down
121486	unknown protein		2,432 up	2,099 down
121602	Zn2Cys6 transcriptional regulator	2,412 down
121608	MFS permease		2,017 up
121620	NMT1 thiamine biosynthesis protein	2,098 down
121653	unknown protein		6,943 up
121654	UTP6, a Component of the SSU processome		2,147 up
121664	Glutamate decarboxylase and related proteins		4,173 up
121686	Serine hydroxymethyltransferase		2,792 up
121693	Glutathione-dependent formaldehyde-activating, GFA		2,077 up
121706	DAHP synthase ARO4		5,236 up
121717	unknown protein	13,266 down
121735	GH3 β-glucosidase CEL3b	2,061 down
121739	SSCRP		7,389 up
121743	Mitochondrial succinate/fumarate antiporter	2,297 down		4,827 down
121820	Methionine_syntMethionine synthasevitamin-B independent		4,136 up
121839	HSP70		2,589 up
121843	C6HC zinc finger protein	2,489 down		2,380 down
121856	4-hydroxyphenylpyruvate dioxygenase	4,759 down
121870	unknown protein		2,475 up
121875	Zn2Cys6 transcriptional regulator	2,533 down
121883	unique secreted protein				4,107 up
121906	40s ribosomal protein S14 (S11 family).		2,890 up
121968	serine peptidase S28	2,020 down
121986	MFS permease		2,592 up
122074	flavoprotein monooxygenases				3,067 up
122091	phospholipase of papatin-family	3,959 down		2,807 down
122127	SSCRP	2,503 down
122131	PCMTProtein-L-isoaspartate(D-aspartate) O-methyltransferase	2,223 down
122140	unique protein	6,327 down
122176	unknown protein				2,735 up
122198	unique protein	3,354 down
122208	Zn2Cys6 transcriptional regulator XYR1	7,295 down		2,252 down
122233	Iso_dhIsocitrate/isopropylmalate dehydrogenase	2,566 down
122271	Zn2Cys6 transcription regulator, C. albicans Fcr1	3,642 down
122293	unknown protein		2,116 up
122301	Cystathionine beta-lyases/cystathionine gamma-synthases	2,757 down
122375	MRSP1/expansin-like				7,672 up
122487	DNAse	7,497 down		2,205 down
122527	unknown proteinwith Duf718 domain		2,594 up		2,226 up
122531	AsdAspartate-semialdehyde dehydrogenase	2,434 down
122569	unknown protein	4,647 down		2,699 down
122579	unknown protein, 4TM		2,642 up
122582	unknown protein		4,546 up
122629	unique protein		2,906 up
122641	nicotinate phosphoribosyltransferase		2,391 up		3,134 up
122653	squalene synthase		14,017 up		2,932 up
122659	UTP4, a component of the SSU processome	2,620 down
122692	unknown protein		2,122 up
122774	2-nitropropane dioxygenase	2,548 down		2,043 down
122792	unknown protein	2,091 down
122952	unknown protein		4,483 up		2,015 up
122963	Cu_amine_oxidCopper amine oxidaseenzyme domain aligned	4,675 down
122971	unknown protein, only in Chaetomium, A. oryzae, fumigatus and Magnaporthe	2,005 down
123019	unknown protein		2,471 up
123113	unknown protein	2,437 down
123120	unknown protein, 8 TM	2,117 down
123174	Phosphoglycerate dehydrogenase and related dehydrogenases; RibA GTP cyclohydrolase II		2,344 up
123179	GTP cyclohydrolase		2,182 up
123199	SSCRP	2,305 down
123236	SSCRP	2,365 down
123238	epoxide hydrolase	2,033 down
123244	Serine proteinase Sub8				5,082 up
123251	flavohemoglobin		7,862 up
123274	Aldehyde dehydrogenase		2,340 up
123278	unknown protein				4,090 up
123327	SWI-SNF chromatin-remodeling complex protein		5,630 up		2,363 up
123382	Coproporphyrinogen III oxidase		5,472 up
123456	GH65 α,α-trehalase	3,055 down
123471	Subtilisin like protease, related to S. cerevisiae Kex2 protease	6,053 down
123473	MFS permease				2,917 up
123499	HET-s/LopB domain protein	2,424 down
123509	Zn2Cys6 transcriptional regulator	2,081 down
123538	GH72 β-1 3-glucanosyltransferase				2,326 up
123539	unknown protein, only in Gibberella and Arabidopsis	4,502 down		5,546 down
123541	mitochondrial carrier protein	2,246 down
123572	Phospholipase A2		3,044 up
123616	short unique protein	2,219 down
123631	Saccharopine dehydrogenase		5,595 up
123633	homoserine o-acetyltransferase	3,283 down		2,528 down
123650	unique protein		7,323 up
123673	Ankyrin				2,707 up
123697	Unknown protein		2,046 up		3,373 up
123702	MFS permease	2,053 down
123718	amino acid transporter, neutral 11 TM		2,029 up
123720	3-ketoacyl-CoA thiolase-like protein	5,522 down
123733	HET protein				2,066 up
123753	ubiquitin/small ribosomal subunit protein 31 fusion protein		36,020 up
123779	unique protein		2,731 up
123786	NRPS		3,777 up
123797	unique protein		2,404 up
123827	bifunctional catalase/peroxidase				4,000 up
123865	Peptidase S8 and S53, subtilisin, kexin, sedolisin		2,562 up
123911	unknown protein		2,068 up
123979	peptide transporter MTD1	3,515 down
124051	alpha/beta hydrolase	2,988 down
124059	SSCRP	2,043 down
124065	unknown protein, only in bacteria; contains large nuclear transport factor 2 domain	2,576 down
124079	Multicopper oxidases	2,526 down
124084	unknown protein	8,214 down
124097	phenazine biosynthesis protein phzF	2,283 down
124115	phosphoenolpyruvate carboxykinase AcuF		2,069 up
124119	unique protein		4,940 up
124177	unknown protein	4,472 down
124202	unknown protein	15,727 down
124288	unknown protein	3,427 down			2,569 up
124339	unique protein		2,416 up		5,963 up
