# Supplementary material for: The transcriptome of lae1 mutants of Trichoderma reesei cultivated at constant growth rates reveals new targets of LAE1 function
Source: BMC Genomics. 2014 Jun 9;15(1):447. doi: 10.1186/1471-2164-15-447 (PMC4061448; doi:10.1186/1471-2164-15-447)
Supplement: Supplementary file 2 — Additional file 2: Table S2: Genes differentially regulated in T. reesei OElae1 in comparison to the parent strain T. reesei QM 9414. (XLSX 245 KB) [file 12864_2014_6119_MOESM2_ESM.xlsx]

## Sheet: Dataset 1
Supplementary Table S2: Genes differentially regulated in T. reesei OElae1 in comparison to the parent strain T. reesei QM 9414
		growth rate [h-1]
		0.075		0.02
Trire2:	annotation	up	down	up	down
2837	unknown protein	2,165 up
3596	uroporphyrinogen synthase				2,145 down
3641	Cystathionine beta-lyases/cystathionine gamma-synthases				2,874 down
3889	unknown protein		2,019 down
3891	unknown protein	2,284 up
4064	Threonine dehydratase	2,377 up
4677	unknown protein	2,013 up
5182	iron-dependent peroxidase		3,031 down
23298	Chorismate_syntChorismate synthase			2,202 up
30250	N-acetylglucosaminyltransferase		8,006 down
32716	unknown protein		2,155 down
32849	unknown protein	2,022 up
33029	unknown protein		2,486 down
41312	short chain dehydrognease/reductase			2,320 up
45459	BCAT_beta_family	4,681 up
46128	AAA ATPase		2,677 down
50104	phosphatidyl synthase (A. fumigatus)				2,003 down
50131	peroxisomal biogenesis factor 11				2,067 down
51415	unknown protein				2,214 down
51499	ketol-acid reductoisomerase, mitochondrial precursor	2,173 up
52248	ribosomal protein L1.	3,525 up
54335	unknown protein			3,277 up
54461	MFS permease			2,023 up
55055	MTHFRMethylenetetrahydrofolate reductase	3,298 up
55272	unknown protein		8,496 down
55636	MRP-type ABC transporter	3,897 up
55881	unknown protein	2,196 up
55990	unknown protein	2,934 up
56117	unknown protein			3,021 up
56934	gluconokinase, thermoresistant glucokinase family	2,906 up
57185	Amino acid transporters	2,321 up
57397	unknown protein				2,605 down
59472	mitochondrial carrier protein	2,025 up
59740	transcriptional regulator, unknown		2,045 down
60144	Amino acid transporters		3,667 down		2,084 down
60752	dipeptidyl peptidase 5	2,263 up
61278	MFS permease		5,610 down
62244	Zn2Cys6 transcriptional regulator	2,502 up
62462	PTH11 GPCR	3,919 up		2,268 up
63464	unknown protein	2,310 up
64010	unknown protein	2,108 up
65033	unknown protein, secreted	3,093 up
65739	unknown protein		4,806 down
66276	unknown protein	2,200 up
66551	AAA ATPase		2,154 down
66929	unknown protein		2,258 down
66937	FAD binding domain-containing protein			2,834 up
67035	unknown protein	4,968 up
68028	unknown protein				2,226 down
68169	Calcium transporter	2,091 up			2,560 down
70108	MFS permease				3,256 down
70375	amidase	2,121 up
72287	tRNA (uracil-5-)-methyltransferase/TrmA.	2,250 up
73048	unknown protein				2,974 down
73250	Urea transporter		3,284 down
74745	unknown protein	2,263 up
75604	unknown protein	2,021 up
75890	C1 tetrahydrofolate synthase, putative			2,079 up
76075	unknown protein	3,690 up
76141	unknown protein, only present in ascomycota		3,636 down
76502	unknown protein		4,209 down
77473	DNA photolyase, N-terminal, class 1, FAD-binding		2,507 down
78347	3-deoxy-7-phosphoheptulonate synthase		2,434 down
78679	mitochondrial carrier protein	2,655 up
78833	MFS permease (fucose permease)				2,469 down
79010	lipase, putative		9,472 down
80211	ribosomal protein L14.	3,403 up
80594	unknown protein		2,301 down
81149	aquaglyceroporin	2,160 up
82334	tyrosyl-tRNA synthetase, class Ib.	2,134 up
82667	ThrB Homoserine kinase		4,669 down
102890	unknown protein	2,601 up
102927	Serine/threonine protein kinase	2,028 up
103032	unknown protein	2,256 up
103886	unknown protein	2,135 up
104549	MFS permease	3,318 up
104890	4-nitrophenylphosphatase		2,553 down
106482	unique protein				2,549 down
106538	HFB4	3,349 up
106626	unknown protein, SWIFT domain		2,150 down
107938	esterase or lipase	2,267 up
107973	unique protein		2,004 down
108216	Mitochondrial dicarboxylate:inorganic phosphate antiporter (malate, succinate, oxaloacetate)				2,469 down
108299	Kynurenine aminotransferase, glutamine transaminase K	4,414 up
108382	unknown protein			2,095 up
108559	unknown protein		2,444 down
108806	unknown protein		2,310 down
109756	unknown protein	2,143 up
110440	unique protein				2,524 down
110444	Noc3p, probably involved in nuclear export of pre-ribosomes	2,010 up
111236	N-acetyltransferase of bacterial origin	3,621 up
111357	FAD-dependent oxidoreductase		3,367 down
111451	peptidase S41	2,018 up
112125	macrophomate synthase	2,095 up
112129	Zn2Cys6 transcriptional regulator		2,396 down
112319	HET domain protein			5,336 up
112478	unknown protein, only in A. oryzae	2,019 up
112525	unknown protein	2,957 up
112609	unknown protein		2,710 down
119696	lipase, extracellular	2,332 up
119790	myo-inositol oxygenase ,				2,205 down
119896	malic enzyme		2,833 down
120823	cell wall mannoprotein		2,414 down		2,783 down
121156	Copper amine oxidase		3,192 down
121177	SSCRP		2,561 down
121315	unknown protein	2,238 up
121856	4-hydroxyphenylpyruvate dioxygenase		2,027 down
121875	Zn2Cys6 transcriptional regulator		2,436 down
122569	unknown protein	2,474 up
123113	unknown protein	2,134 up
123327	SWI-SNF chromatin-remodeling complex protein			2,124 up
123753	ubiquitin/small ribosomal subunit protein 31 fusion protein	2,060 up
124259	SSCRP		3,588 down

## Sheet: Dataset 2
1673	Eukaryotic translation initiation factor 4E (eIF-4E)
1679	unknown protein
1683	Rap-RAN GTPase activating protein tuberin
1692	ribosomal protein L23
1702	DNA polymerase V (phi)
1735	unknown protein
1737	unknown protein
1751	FAD monooxygenase
1766	unknown protein
1777	unknown protein
1818	unknown protein
1847	RNA polymerase II transcription elongation factor (Ctr9)
1857	histone H4
1879	unknown protein with dDENN domain
1885	GH15 glucamylase with starch binding domain
1912	unknown protein
1925	fatty acid hydroxylase, Cytb5, SUR2-type hydroxylase/desaturase, catalytic region
1927	unknown protein
1935	unknown protein with DENN domain
1941	myb transcriptional regulator
1947	unknown protein
1949	unknown protein
1958	unknown protein, tetratricopeptide repeats
1959	Haloacid dehalogenase-like hydrolase
1960	unknown protein
1977	Peptidase_M28
1983	RNA binding domain protein PUA
1992	metal dependent phosphohydrolase
1993	γ-glutamyl phosphate reductase GPR
1997	kinesin
1999	unknown protein
2015	GCN5-related N-acetyltransferase
2033	unknown protein
2036	cysteine peptidase
2038	Alcohol dehydrogenase, class IV
2044	dipeptidyl peptidase 5
2050	translation initiation factor eIF-4G
2068	MFS permease
2071	unknown protein, 5 TM
2076	malate permease
2087	exosome complex exonuclease RRP43
2089	Rad21/Rec8 like protein, N-terminal
2091	6-phosphofructokinase
2095	DNA polymerase delta, catalytic subunit
2096	Zn2Cys6 transcriptional regulator
2100	unknown protein DUF1531
2108	unknown protein
2125	Fructose-2,6-bisphosphatase
2148	Zn2Cys6 transcriptional regulator
2173	unknown protein
2185	GCN5-related N-acetyltransferase
2186	unknown protein
2200	short chain dehydrogenase/reductase
2211	Transketolase
2223	succinate-CoA ligase, alpha subunit
2231	unknown protein
2241	WASP-like pretein las17p
2250	GCN5-related N-acetyltransferase
2268	inner centromere protein
2269	condensin complex component SMC2
2316	unknown protein with caleosin domain
2319	unknown protein
2322	unknown protein
2343	unknown protein
2348	unknown protein
2358	unknown protein with HIT domain
2362	Zinc-containing alcohol dehydrogenase
2365	Unknown protein
2369	SNF2 family domain-containing protein
2373	unknown protein
2374	actin-like protein
2384	unknown protein
2392	peroxisomal hydratase-dehydrogenase-epimerase
2399	unknown protein
2433	methyltransferase
2439	Arc15 (N.crassa) ortholog
2441	unknown protein
2451	Secretion related small GTPase Rab6/Ypt6/Ryh1
2474	polyphosphoinositide phosphatase, putative
2476	vacuolar ATP synthase subunit D
2489	Ribonuclease T2
2492	Phosphatidylinositol-4-phosphate 5-kinase
2499	unknown protein
2501	pyrroline-5-carboxylate reductase
2508	chaperonine Cpn60/TCP1, t-complex protein t, subunit ß
2517	Flavoprotein monooxygenase, putative
2521	FAD dependent oxidoreductase
2526	Protein kinase C
2529	unknown protein with a possible Interpro domain corresponding to ribosomal protein S12/S23. Possible homologue of yeast mitochondrial ribosomal protein YNR036C.
2537	RHO protein GDP dissociation inhibitor
2540	MFS permease
2558	unknown protein
2561	Protein transport protein Sec1
2568	unknown protein
2570	short chain dehydrogenase/reductase
2574	glycerol-3-phosphate dehydrogenase, NAD-dependent
2583	Imidazoleglycerol-phosphate synthase subunit H
2591	UbiE-like methylase
2599	unknown protein
2629	methionine-R-sulfoxide reductase B2
2634	Erg27 3-keto steroid reductase
2648	Fe(II)/2-oxoglutarate-dependent diounknown proteingenase
2660	actin-related protein 2/3 complex subunit, putative
2662	GH47 α-1,2-mannosidase
2666	Sin4, RNA polymerase II Mediator complex subunit
2676	NADH-ubiquinone oxidoreductase 12 kDa subunit
2687	AAA ATPase
2698	translocator protein
2703	unknown protein
2707	Cullin family protein
2716	RNA 3'-terminal phosphate cyclase
2721	unknown protein
2730	unknown protein
2735	GH18 chitinase CHI18-6
2745	fumarate hydratase-like protein
2759	HECT-domain-containing protein
2776	acetate non-utilizing protein 9, putative
2790	aminoacyl-tRNA synthase.
2826	SNF2-like helicase
2829	serine/threonine protein kinase
2830	unknown protein
2835	unknown protein
2837	unknown protein
2845	G-protein alpha subunit 2 GNA2
2852	unknown protein
2869	MPE1, zinc knuckle domain-containing protein MPE1 [Verticillium albo-atrum VaMs.102]
2902	short chain dehydrogenase/reductase
2912	3-oxo-5-alpha-steroid 4-dehydrogenase
2916	unknown protein
2956	HECT domain containing protein (E3 ubiquitin-protein ligase )
2981	citrate lyase, beta subunit
2987	cytoplasmic dynein intermediate chain (?)
3001	nucleolar protein 12
3007	transcriptional regulator HMG type
3027	Pso2 (Snm1), involved in DNA interstrand crosslink repair
3043	SSCRP
3049	methionine aminopeptidase
3055	short chain dehydrogenase/reductase
3063	unknown protein
3067	Chitin synthase export chaperone
3094	GH30 glucan endo 1,6-β-glucanase
3101	N-acetylglucosaminyl-phosphatidylinositol deacetylase, putative
3121	cytochrome P450 oxidoreductase OrdA-like
3129	alpha-tubulin suppressor protein Aats1
3196	GH38 α-mannosidase
3208	MMR; inhibition of homeologous recombination
3212	DNA replication licensing factor mcm7
3262	succinate semialdehyde dehydrogenase (NADP)
3267	MRSP1/expansin-like
3283	short-chain dehydrogenase/reductase
3287	Short-chain dehydrogenase/reductase
3292	short chain dehydrogenase/reductase
3310	C2H2 transcriptional regulator
3327	NADH:flavin oxidoreductase/NADH oxidase
3330	MFS permease
3333	Alcohol dehydrogenase zinc-binding domain protein
3340	t-SNARE syntaxin,cis-Golgi
3345	splicing factor 3B subunit 10
3350	phosphopantothenate-cysteine ligase
3351	unknown protein
3362	Phosphatidylinositol 3- and 4-kinase
3363	unknown protein, 9 TM
3364	Zinc-containing alcohol dehydrogenase
3372	IMP-specific 5'-nucleotidase
3374	unknown protein
3394	unknown protein
3397	unknown protein
3400	unknown protein
3405	MFS permease
3412	Na+/proline symporter PutP
3419	pre-mRNA-splicing factor SLU7
3422	unknown protein with oxidoreductase domain
3434	unknown protein with patatin domain
3447	NADP-dependent alcohol dehydrogenase (class V)
3449	Zn2Cys6 transcriptional regulator
3462	UreF urease accessory protein
3464	acyl-CoA dehydrogenase, putative
3481	unknown protein
3488	unknown protein
3501	unknown protein
3506	2OG-Fe(II) oxygenase superfamily protein
3508	unknown protein
3525	TRAPP complex componnet Trs31
3529	unknown protein
3532	MFS sugar permease
3568	phospholipase A2
3579	ATP-dependent RNA helicases.
3580	unknown protein
3591	Formyltetrahydrofolate hydrolase PurU
3596	uroporphyrinogen synthase
3600	Phosphatidylserine/phosphatidylglycerophosphate/cardiolipin synthase
3605	Zn2Cys6 transcriptional regulator
3641	Cystathionine beta-lyases/cystathionine gamma-synthases
3645	unknown protein with HIT domain
3653	2-oxoglutarate dehydrogenase component E2
3662	SGT1
3671	Gar1 protein with RNA-binding region
3707	unknown protein with TPR repeat
3716	L-PSP endoribonuclease family protein Brt1
3717	dihydrodipicolinate synthetase, putative
3718	unknown protein
3719	Flavonol reductase/cinnamoyl-CoA reductase
3739	GH43 β-xylosidase/α-L-arabinofuranosidase
3741	unknown protein
3765	MFS permease
3779	DNA polymerase subunit epsilon
3783	unknown protein
3787	unknown protein
3803	mRNA 3'-end-processing protein RNA14, putative
3813	unknown protein VanZ like family
3817	ER to golgi transport protein/RAD50-interacting protein 1.
3823	methionine synthase, vitamin-B12 independent
3824	HVA22 domain membrane protein, pathogenicity related
3830	MAPKK Bck-1 like MAP kinase kinase, involved in response to osmotic and temperature stress
3835	3-ketoacyl-CoA thiolase
3847	unknown protein
3856	copper fist DNA-binding domain-containing protein
3873	cAMP phosphodiesterase class II PDE1, low affinity
3889	unknown protein
3891	unknown protein
3892	importin ß KapM
3909	Mitochondrial ribosomal protein L43
3914	Endoplasmic reticulum protein EP58
3918	unknown protein
3949	Myb, DNA-binding
3976	unknown protein
3984	increased rDNA silencing protein 4
3987	unknown protein, only in fungi
4004	FACT complex subunit pob3
4009	lactate/malate dehydrogenase
4027	GT25 b-glycosyltransferases
4040	RNA polymerase Rpc34 subunit
4064	Threonine dehydratase
4069	AMP-dependent synthetase and ligase
4097	unknown protein
4104	Arginase SpeB
4109	Aspartate/tyrosine/aromatic aminotransferase
4114	FAD linked oxidase
4117	alpha-aminoadipate reductase lys2
4124	myb transcriptional regulator
4136	chromatin (transcription) elongation factor spt5.
4146	flavoprotein monooxygenase
4152	GMP synthase GuA
4154	unknown protein
4170	unknown proteiun with WD repeats
4171	calcium transporter
4179	isoflavone reductase family protein
4196	Vacuolar ATP synthase 20 kDa proteolipid subunit
4213	ribonuclease T2
4221	unknown protein
4231	GATA type transcriptional regulator
4240	stress response protein Rds1; secreted
4244	unknown protein with DEAD/DEAH box helicase domain
4265	ribonuclease HI (RNaseH).
4284	ribosomal protein L3
4290	unknown protein
4294	pre-rRNA processing protein Rrp12
4308	Aminopeptidase N
4366	unknown protein
4370	ER membrane protein.
4373	glutaredoxin domain-containing protein
4421	unknown protein
4422	unknown protein
4426	unknown protein
4428	unknown protein, TPR domain
4430	Developmental regulatory protein WetA
4442	SAM-dependent methyltransferase
4454	unknown protein, secreted
4475	NAD dependent epimerase dehydratase family protein, putative
4479	small nuclear ribonucleoprotein Sm D2
4480	dihydroxacetione kinase Dak1
4484	GCN5-N-acetyltransferase activity
4494	unknown protein
4508	GPCR, related to N. crassa Stm1-like GPR-6
4514	SSCRP
4517	Cytochrome P450 CYP4/CYP19/CYP26 subfamilies
4526	unknown protein, only in ascomycota
4536	unknown protein
4537	alanyl-tRNA synthetase, class IIc.
4558	unknown protein
4561	GT α-1,6-mannosyltransferase
4592	F-box domain-containing protein
4622	thymidylate synthase
4626	unknown protein, C2 domain
4654	Histidinol dehydrogenase
4659	unknown protein
4663	unknown protein
4668	cytochrome c oxidase assembly protein
4677	unknown protein
4682	short chain dehydrogenase/reductase
4694	unknown protein
4705	Stress response protein UspA
4707	E3 ubiquitin-protein ligase, IQ and HECT domain
4721	mitochondrial Rho GTPase1
4726	Cytochrome P450 monooxygenase
4737	arylamine N-acetyltransferase 1
4744	transaldolase
4748	C2H2 transcription factor
4751	CDC24, rho-family GTPase
4767	biotin synthase
4774	MFS permease
4791	unknown protein
4843	Carbon-nitrogen hydrolase
4847	unknown protein
4851	unknown protein
4860	Siroheme synthase CysG
4862	unknown protein
4875	carboxy-cis,cis-muconate cyclase
4876	catechol dioxygenase
4878	ubiquinol-cytochrome c reductase complex 17 kd protein, putative
4885	Zn2Cys6 transcriptional regulator
4886	unknown protein
4901	cytochrome c oxidase assembly protein COX16, putative
4905	unknown protein
4913	WD repeat domain-containing phosphoinositide-interacting protein
4915	dynein light intermediate chain (DLIC).
4921	C2H2 transcriptional regulator
4933	bHLH transcriptional regulator
4936	unknown protein
4939	DNA repair and TFIIH regulator, required for both nucleotide excision repair and RNA polymerase II transcription
4941	phenylacetyl-CoA ligase,
4945	MAPKKK mitogen activated protein kinase kinase kinase Ste11
4947	TRAPP complex component Trs20
4950	urea transporter
4952	unknown protein
4981	dihydrounknown protein-acid dehydratase
4982	ATP-dependent Clp protease proteolytic subunit
4989	histone acetyltransferase
4990	short chain dehydrogenase/reductase
4996	unknown protein
4999	cytochrome P450 monooxygenase
5000	MFS permease
5007	unknown protein
5011	SSCRP
5013	unknown protein
5016	unknown secreted protein, only in Gibberella, Magnaporthe, Chaetomium and rats (!)
5026	SSCRP
5041	transcriptional regulator, unknown
5048	unknown protein
5058	unknown protein
5063	unknown protein
5064	RNA polymerase III subunitRpc25
5066	Signal peptidase complex, subunit Spc2, SPC25
5072	unknown protein
5084	conidiation-specific protein 10
5088	GCN5-related acetyltransferase
5091	Nitrilase/cyanide hydratase and apolipoprotein N-acyltransferase
5095	Pre-mRNA-splicing factor ISY1
5107	ACC deaminase [Trichoderma asperellum]
5112	short chain dehydrogenase/reductase
5119	ferrooxidoreductase
5127	casein kinase II, alpha subunit, involved in regulation of circadian clock in Neurospora crassa
5135	D-arabinono-1,4-lactone oxidase
5140	Cwf15/Cwc15 cell cycle control
5148	Cullin (cell cycle)
5164	unknown protein
5182	iron-dependent peroxidase
5196	C-type cyclin
5202	unknown protein
5206	pyridine nucleotide-disulphide oxidoreductase AMID-like
5209	Secretion related small GTPase Rab11/Ypt3
5227	Isoleucine tRNA synthase.
5233	Aspartate/otherAminotransferase
5247	O6-methylguanine alkyltransferase
5249	fructosamine kinase
5250	unknown protein
5270	unknown protein
5275	unknown protein with SET domain
5278	Ras small GTPase,Rho type
5296	DHQase_I, Type I 3-dehydroquinase
5308	unknown protein
5319	unknown protein
5324	Ribosomal protein L14b
5330	glutathione S-transferase, putative
5337	γ-glutamyltranspeptidase
5345	FAD-containing oxidoreductase
5347	unknown protein
5350	SRP receptor, betaSubunit
5359	unknown protein, Duf1348
5363	unknown protein
5366	O-methyltransferase, putative
5368	short chain dehydrogenase/reductase
5369	Metallocarboxypeptidase, putative
5371	Prolyl 4-hydroxylase, alpha subunit
5377	Ethanolamine-P-transferase GPI11/PIG-F, involved in glycosylphosphatidylinositol anchor biosynthesis
5387	NADH-ubiquinone oxidoreductase 24 kDa subunit, mitochondrial
5400	unknown protein
5403	enoyl-CoA hydratase/isomerase
5407	unknown protein
5431	unknown protein
5436	unknown protein containing major histocompatibility complex
5446	unknown protein
5460	unknown protein
5466	high osmolarity signaling protein Sho1, putative
5502	unknown protein
5504	class I glutamine amidotransferase, putative
5506	RNA-binding ATP-dependent helicases.
5530	unknown protein
5536	ankyrin repeat-containing protein
5578	unknown protein
5598	Endosome-associated ubiquitin isopeptidase
5607	unknown protein
5610	half-sized ABC transporter
5612	MFS permease
5614	unknown protein
5633	unknown protein
5645	γ-glutamyltranspeptidase
5647	PTH11 GPCR
5651	unknown protein
5656	MFS permease
5659	pre-mRNA splicing factor, putative [Cryptococcus neoformans].
5664	transcriptional regulator APSES type
5675	C2H2 transcriptional regulator
5710	periodic tryptophan protein PWP2
5737	tyrosine/serine protein phosphatase, putative
5742	unknown protein
5771	Dual specificity phosphatase
5776	glucose-6-phosphate isomerase
5787	Amino acid transporters
5789	Cytochrome P450 CYP3/CYP5/CYP6/CYP9 subfamilies
5807	GH95 α-L-fucosidase
5812	short chain dehydrogenase/reductase
5818	DSBA oxidoreductase
5836	GH2 β-mannosidase
5844	unknown protein
5847	unknown protein
5849	unknown protein, Duf967
5850	GCD
5855	NmrA family protein
5863	enoyl-CoA hydratase/isomerase
5868	Single-stranded nucleic acid binding R3H
5871	unknown protein
5888	fatty-acid amide hydrolase, putative
5889	amidase
5890	MFS permease
5894	unknown protein
5898	unknown protein
5899	DNA replication licensing factor mcm2
5912	autophagy related, unknown protein	predicted protein [Neurospora crassa OR74A]
5916	unknown protein
5917	unknown protein
5924	unknown protein
5927	Zn2Cys6 transcriptional regulator
5942	unknown protein
5970	Amidase
5971	unknown protein
5979	integral membrane protein (Ptm1), putative
5991	importin ß KapN
6005	MFS permease
6011	unknown protein
6014	unknown protein
6015	RNA polymerase Rpb1
6037	unknown protein
6057	unknown protein
6067	unknown protein
6085	Enoyl-CoA hydratase/isomerase, putative
6096	fumarylacetoacetate hydrolase
6103	MFS multidrug transporter, putative
6107	ferric reductase
6108	SAM-dependent methyltransferase
19432	calcium/sodium antiporter, contains 9 transmembrane domains
21117	close homology to karyopherin alpha subunit from several other fungi
21120	unknown protein
21129	unknown protein
21135	unknown protein
21150	unknown protein
21152	unknown protein
21166	Splicing factor motif
21168	MAPKK, MAP kinase kinase Mkk1
21170	Ribosomal protein S12
21174	myb transcriptional regulator
21176	Casein kinase (serine/threonine/tyrosine protein kinase)
21181	cell division cycle 37 protein, CDC37
21193	unknown protein
21198	cleavage and polyadenylation specificity factor subunit 5
21211	Forkhead
21214	Sorting nexin-41
21215	unknown protein
21221	unknown protein
21226	unknown protein
21246	Ubiquitin fusion degradation protein Ufd1
21249	unknown protein
21250	AAA family ATPase Rvb2/Reptin, putative
21255	bHLH transcriptional regulator
21256	protein phosphatase 2C
21270	CAP20 virulence factor
21278	unknown protein
21279	unknown protein
21288	Vacuolar segregation protein Pep7
21293	unknown protein
21294	rho2
21306	serine/threonine protein kinase PRP4
21324	protein phosphatase PP2A regulatory subunit A
21327	Esterase/lipase/thioesterase
21330	unknown protein
21342	TUL1 Golgi-localized RING-finger ubiquitin ligase (E3)
21345	unknown protein
21358	unknown protein
21363	Pseudouridylate synthase TruB
21373	germinal center kinase, related to S. cerevisiae Sps1p
21384	RNA-binding,Ran Zn-finger protein, probably involved inRegulation ofReceptor mediated transport between the nucleus and the cytoplasm
21388	unknown protein
21392	Component, nce2, of non-classical secretion pathway; involved in secretion of proteins that lackClassical secretory signal sequences
21396	sugar isomerase
21398	unknown protein
21406	phosphoglycerate kinase
21407	unknown protein
21412	unknown protein
21415	unknown protein
21416	unknown protein
21422	MFS permease
21425	DEAD/DEAH box helicase
21426	unknown protein
21433	C2H2 transcriptional regulator
21435	Orotate phosphoribosyl transferase
21437	Spc97 / Spc98 family, spindle pole body
21440	unknown protein
21441	peroxisomal targeting signal 2 receptor, putative
21442	unknown protein
21444	unknown protein
21450	aldehyde dehydrogenase
21452	unknown protein
21453	ATP-dependent RNA helicase DBP7, putative
21460	MMR; HR regulation
21461	ATP-dependent protease La, putative
21468	HFBs
21481	CinA Predicted nucleotide-utilizing enzyme related to molybdopterin-biosynthesis enzyme MoeA
21498	unknown protein
21505	G-protein alpha subunit 3 GNA-3
21509	blue light inducible protein BLI-3
21534	di-trans,poly-cis-decaprenylcistransferase
21535	ATP synthase delta subunit
21542	histone acetyltransferase ESA1
21549	tRNA-splicing endonuclease subunit (tRNA-intron endonuclease).
21553	NADPH-adrenodoxin reductase, putative
21557	chromatin remodelling factors, contains a SWIRM domain and a DNA-binding Myb-domain
21564	unknown protein
21571	unknown protein
21576	GT α-1,2-mannosyltransferase
21588	endomembrane protein 70
21595	MFS permease
21606	NADH:ubiquinone oxidoreductase 20.1kD subunit, putative
21609	Ubiquinol cytochrome reductase
21618	thioredoxin-like protein
21633	unknown protein
21635	asparagine synthase-like protein
21641	Pep1/vps10 homolog; transmembrane sorting receptor for vacuolar hydrolases; cycles between the late-Golgi andPrevacuolar compartments
21646	Calpactin I heavy chain, calcium ion binding
21649	unknown protein
21653	DNA replication complex GINS protein PSF1, putative
21658	Unknown protein
21659	Dipeptidyl peptidase III, member of MEROPS peptidase family M49 of metallopeptidases; associated to cellulase signal transduction (PMID: 15288024)
21663	inosine-uridine preferring nucleoside hydrolase
21664	unknown protein
21668	unknown protein
21673	ATP synthase alpha chain, mitochondrial precursor
21677	unknown protein
21716	Acetate kinase
21725	GH20 exochitinase
21737	unknown protein
21742	Tubulin beta chain 1
21743	unknown protein
21745	unknown protein
21746	carboxymuconolactone decarboxylase, putative
21747	unknown protein
21749	mitogen-activated protein kinase MAF1 , putative
21752	unknown protein
21758	isocitrate lyase
21773	mitochondrial import inner membrane translocase subunit tim-14
21775	unknown protein
21782	GTP binding protein
21784	coiled-coil domain-containing protein 55, putative
21798	Unknown protein
21817	unknown protein
21824	MaoC-like peroxisomal dehydratase
21836	phosphoglucomutase/phosphomannomutase
21846	unknown protein
21873	dihydrounknown protein-acid dehydratase
21876	Zinc-binding oxidoreductase
21890	Ribosomal protein L32 based on homology to the corresponding protein in N. crassa.
21900	unknown protein
21907	unknown protein
21908	fatty acid elongase, 5 TM, GNS1/SUR4 membrane protein
21919	unknown protein
21924	unknown protein
21937	Heat shock protein DnaJ
21953	unknown protein
21957	pyruvate carboxylase (cytosolic)
21960	phospholipase C
21971	unknown protein
21972	small nuclear ribonucleoprotein
21982	Epl1/Sm1
21997	Zn2Cys6 transcriptional regulator
22000	unknown protein
22004	D-galacturonic acid reductase
22005	Dolichyl-P-mannose:protein O-mannosyl transferase
22009	unknown protein
22012	unknown protein
22013	Hsp70 chaperone (BiP), putative
22030	unknown protein
22035	unknown protein
22050	unknown protein
22064	DNAJ heat shock family protein
22072	GH63 processing α-glucosidase
22076	lysine decarboxylase
22093	Protein farnesyltransferase, alpha subunit
22104	MRP-type ABC transporter
22110	Flavin-containing monooxygenase
22115	poly polymerase (Poly[ADP-ribose] synthetase)
22117	RUM1 repressor of b mating type related genes, possibly involved in fruiting body formation
22119	ATP-dependent RNA helicase FAL1
22129	GH61 polysaccharide monooxygenase
22143	unknown protein
22148	serine palmitoyl CoA transferase subunit-like protein
22153	ran-interacting Mog1 protein
22154	AAA ATPase
22164	heat shock protein, Hsp40, DnaJ
22168	unknown protein
22181	unknown protein
22191	T-complex protein 1
22197	GH1 ß-glucosidase CEL1b
22201	unknown protein
22210	Zinc carboxypeptidase
22221	unknown protein
22245	aureobasidin resistance protein Aur1
22251	Mitochondrial carnitine-acylcarnitine carrier protein
22252	GH47 α-1,2-mannosidase
22257	unknown protein
22264	AATF-like transcription factor Bfr2
22271	Zinc-binding oxidoreductase
22277	sideroflexin-1
22283	unknown protein
22284	unknown protein
22287	Polyadenylation factor subunit 2, putative
22294	Nuclear transport factor 2
22300	vacuolar ATP synthase subunit d
22314	cell division control protein
22331	phospholipase D Active site motif protein / IQ calmodulin-binding motif protein
22332	small nuclear ribonucleoprotein E
22341	unknown protein
22351	legume-like lectin
22365	unknown protein
22375	unknown protein
22381	calcium/calmodulin-dependent protein kinase
22386	Epl1/Sm1
22388	unknown protein
22402	Peptidase M, neutral zinc metallopeptidases, zinc-binding site
22415	aldose-1-epimerase
22417	unknown protein
22426	unknown protein
22453	glutathione-S-transferase
22459	carboxypeptidase A
22464	Bifunctional P-450:NADPH-P450 reductase
22466	endomembrane protein 70
22472	U2 small nuclear ribonucleoprotein A, putative
22481	cytochrome b2, mitochondrial precursor
22484	glycolipid transfer protein
22489	electron transfer flavoprotein domain-containing protein
22492	COMPASS complex protein, putative
22496	unknown protein
22510	unknown protein
22512	short chain dehydrogenase/reductase
22515	nucleotide deaminase TAD3
22527	Dolichyl-P-mannose:protein O-mannosyl transferase
22528	Unknown protein with zinc finger domain.
22531	Membrane coat complex Retromer, subunit Vps29
22532	BZIP transcriptional regulator
22535	Zn2Cys6 transcriptional regulator
22538	Vacuolar protein sorting-associated protein Vps11
22559	unknown protein
22560	Nucleotide exchange factor Sil1
22563	unknown protein
22564	HFBs
22573	unknown protein
22589	unknown protein
22590	unknown protein
22598	pre-mRNA-processing factor 39
22608	porin, outer mitochondrial membrane protein
22611	IMP4, an SSU processome componentInvolvedIn pre 18s rRNA processing.
22618	unknown protein
22625	Molecular chaperone (DnaJ superfamily)
22632	aconitate hydratase
22633	S-(hydroxymethyl)glutathione dehydrogenase
22637	ERCC8 (CSA, CKN1) involved in transcription-coupled nucleotideExcision repair
22645	cell division cycle protein 23, putative
22647	unknown protein
22654	monodehydroascorbate reductase
22660	unknown protein
22661	unknown protein
22667	pre-rRNA-processing protein IPI1, putative
22678	2OG-Fe(II) oxygenase superfamily protein
22689	ribosome biogenesis protein Pescadillo, putative
22694	unknown protein
22705	urease
22707	unknown protein
22712	unknown protein
22713	U5 small nuclear ribonucleoprotein. Contains possible Interpro domain corresponding to elongation factor G.
22718	Glutaminylpeptide cyclotransferase
22731	autophagy protein Apg6	hypothetical protein NCU03122 [Neurospora crassa OR74A]
22737	unknown protein
22739	unknown protein
22741	unknown protein
22752	unknown protein
22755	Zn2Cys6 transcriptional regulator
22771	short chain dehydrogenase/reductase
22774	bHLH transcriptional regulator
22783	SNF2 family DNA-dependent ATPase
22785	C2H2 transcriptional regulator (amdA ?)
22798	Erg19p of Saccharomyces cerevisiae, a mevalonate pyrophosphate decarboxylase in theErgosterol biosynthetic pathway
22799	unknown protein
22804	glutaminyl-trna synthetase.
22816	NADH dehydrogenase iron-sulfur protein
22821	ribosomal protein L22/17
22826	PrsA Phosphoribosylpyrophosphate synthetase
22830	Glutathione S-transferase
22831	unknown protein
22839	translation initiation regulator Gnc20
22841	unknown protein
22845	ferric reductase
22863	unknown protein
22869	unknown protein
22874	septin-like protein
22875	unknown protein
22879	unknown protein
22881	cdc9p ligase
22885	ATP11 protein
22891	ubiquitin-conjugating enzyme
22910	GDP-forming succinate-CoA ligase, alpha subunit
22911	endonuclease/Exonuclease/phosphatase, putative
22912	MFS permease (glucose permease HXT1)
22914	GH72 β-1 3-glucanosyltransferase
22915	glucose oxidase
22925	Zn2Cys6 transcriptional regulator
22945	uracil phosphoribosyltransferase
22950	MYND domain protein (SamB)
22994	AAA-ATPase Cdc48
23001	Golgi complex component, cog1
23015	unknown protein
23028	Ca2+ permeable channel, related to N. crassa NCU02762.1
23034	unknown protein
23048	unknown protein
23050	unknown protein
23059	Ribosomal protein L24/L26
23062	unknown protein
23063	Vacuolar protein sorting-associated protein Vps24
23070	unknown protein
23083	Flavoprotein monooxygenase
23087	unknown protein
23090	short chain dehydrogenase/reductase
23111	unknown protein
23115	expansin
23118	unknown protein
23124	unknown protein
23146	unknown protein
23152	unknown LMBR1 domain protein
23154	transcriptional regulator, unknown
23171	NRPS
23173	unknown protein
23181	unknown protein
23184	Isocitrate/isopropylmalate dehydrogenase
23190	mRNA cleavage factor complex II protein Clp1, putative
23193	importin ß KapJ
23200	fructose-bisphosphate aldolase
23206	19S regulatory particle ATPase Rpt5
23208	eukaryotic ribosome biogenesis protein 1
23209	5'-nucleotidase
23221	cation pump, Calcium transport
23228	unknown protein Duf1479
23237	Methylthioadenosine phosphorylase MTAP
23238	unknown protein
23240	unknown protein
23263	ADP-ribosylation factor Arf6
23268	unknown protein
23271	ER-derived vesicles protein Erv41
23276	Integral ER membrane protein that regulates phospholipid metabolism
23287	unknown protein
23292	Zinc-binding oxidoreductase
23294	Zn2Cys6 transcriptional regulator
23295	calcium-binding mitochondrial carrier protein Aralar1
23297	unknown protein
23298	Chorismate_syntChorismate synthase
23316	Yip1 interacting protein Yop1
23323	unknown protein
23327	rRNA methyltransferase
23332	unknown protein
23338	unknown protein
23346	GH20 exochitinase
23347	unknown protein
23353	ferric reductase
23363	protein hob3 (involved in cell cycle)
23367	choline oxidase
23368	Flavin-containing monooxygenase
23382	aldehyde reductase AKR7
23408	unknown protein
23413	inositol monophosphatase family protein
23415	amino acid permease Dip5
23417	phosphotyrosine protein phosphatase
23420	prohibitin PHB1
23431	Cytochrome bd ubiquinol oxidase, 14 kDa subunit
23446	mitotic spindle checkpoint component mad2
23452	Post-transcriptional gene regulator, RNA-binding protein
23455	unknown protein
23458	glutathione S-transferase
23462	unknown protein
23475	Peptidase family M28 protein
23489	unknown protein
24586	NRPS
24889	unknown protein
25018	unknown protein
25040	Lrg1, expressed in sporulation
25159	PTPc, Protein tyrosine phosphatases (PTP)
25224	GH65 α,α-trehalase
25225	Rfc1p of Saccharomyces cerevisiae.
25244	C2H2 transcriptional regulator
25703	condensin complex component cnd2
25739	CorA family metal ion transporter [Metarhizium anisopliae ARSEF 23]
25874	unknown protein
25947	unknown protein
26019	unknown protein
26029	ATP-dependent RNA helicase MAK5, putative
26151	unknown protein of Lalv9 family
26160	unknown protein
26163	Zn2Cys6 transcriptional regulator CLR-2
26187	unknown protein
26214	HEC/Ndc80p family protein
26255	Zn2Cys6 transcriptional regulator
26277	unknown protein
26462	cAMP-mediated signaling protein SOK1
26575	transcriptional regulator, unknown
26598	unknown protein
26642	MFS permease
26746	unknown protein
26787	ADP-ribosylation factor-binding protein Gga2
26871	Zn2Cys6 transcriptional regulator
26994	unknown protein, with F-box/WD domains
27020	unknown protein
27025	Protein kinase
27042	unknown protein
27085	unknown protein
27132	unknown protein
27181	MFS permease
27219	GH27 α-galactosidase
27259	GH27 α-galactosidase
27357	Winged helix repressor DNA-binding
27384	SCF E3 ubiquitin ligase complex F-box protein grr1, putative
27395	GH76 α-1,6-mannanase
27398	origin recognition complex, subunit 2
27406	tyrosine-protein phosphatase CDC14
27422	RNA helicase DEAD/DEAH box
27492	tRNA pseudouridine synthase.
27554	GH61 polysaccharide monooxygenase
27599	cation efflux family protein
27600	Zn2Cys6 transcriptional regulator
27649	transcriptional regulator Rme1, repressor of the meiosis regulator protein IME1
27689	MFS permease
27697	Amidase
27706	Cytochrome P450 CYP2 subfamily
27719	Glucan synthesis regulatory protein
27722	Cytochrome P450 CYP2 subfamily
27770	MFS permease
27939	unknown protein
27948	GPCR, rhodopsin type
27983	PTH11 GPCR
27992	PTH11 GPCR
28036	MFS permease
28050	unknown protein
28159	Protoheme IX farnesyltransferase
28185	unknown protein, only in Chaetomium, A. oryzae, fumigatus and Streptomyces
28199	Mitochondrial import inner membrane translocase subunit tim-50
28353	unknown protein
28409	MFS permease
28563	unknown protein
28655	unknown protein
28781	NDT80/PhoG like DNA-binding domain-containing protein
28787	unknown protein
28865	unknown protein
28928	PDI related protein Mpd1/PrpA
28975	Zn2Cys6 transcriptional regulator
29108	Peptidase D
29115	unknown protein
29142	unknown protein
29220	translation initiation factor eIF-2B delta subunit.
29275	unknown protein
29333	RNA binding protein RNP24
29346	phosphatidate-phosphatase
29439	unknown protein
29568	C-type cyclin
29619	Calpactin I heavy chain, calcium ion binding
29642	Phosphatidylserine decarboxylase
29709	stomatin-like protein
29710	unknown protein
29713	unknown protein
29716	thiamine-repressible mitochondrial transport protein THI74, putative
29756	UDP-N-acetylglucosamine transporter
29770	unknown protein
29932	unknown protein
29957	unknown protein
29993	unknown protein
30017	unknown protein
30018	unknown protein
30068	unknown protein
30075	unknown protein
30084	unknown protein
30144	unknown protein
30166	unknown protein
30214	GT glycosyltransferase, related to A. fumigatus capsule polysaccharide biosynthesis
30250	N-acetylglucosaminyltransferase
30274	unknown protein
30275	autophagy related, unknown protein	predicted protein [Neurospora crassa OR74A]
30330	unknown protein
30455	Translocation protein Sec62
30465	unknown protein, WD-repeats
30476	oxidation resistance protein 1, putative
30478	unknown protein
30578	HhH-GPD family base excision DNA repair protein
30635	unknown protein
30668	short chain dehydrogenase/reductase
30758	unknown protein
30759	zinc containing alcohol dehydrogenase superfamily
30776	alpha-ketoglutarate-dependent sulfonate diounknown proteingenase
30805	endonuclease III-like excision repair N-glycosylase involved in the repair of DNA base damage
30969	unknown protein
31041	unknown protein
31069	SSCP
31075	unknown protein
31118	unknown protein
31134	isoprenylcysteine carboxyl methyltransferase
31210	unknown protein
31227	unknown protein
31248	Ribonuclease, T2 family
31367	unknown protein
31415	unknown protein
31447	unknown protein
31481	chaperone protein dnaJ 6
31521	unknown protein
31551	Cytidylyltransferase
31559	unknown protein
31611	SSCRP
31658	acetamidase
31733	ubiquitin-conjugating enzyme, putative
31798	transfer of mannosylphosphate
31812	unknown protein
31869	unknown protein
31976	ribosomal protein L6
32002	unknown protein
32027	unknown protein
32069	unknown protein
32087	short chain dehydrogenase/reductase
32149	unknown protein
32203	unknown protein
32204	unknown protein
32212	SSCRP
32243	Alpha/beta hydrolase
32261	unknown protein
32263	unknown protein
32293	SAM dependent methyltransferase-like
32364	GDSL lipase
32402	glutathione S-transferase GliG, putative
32473	mitochondrial ribosomal protein RSM25.
32478	unknown protein
32543	unknown protein
32639	unknown protein
32712	unknown protein, NACHT domain/ankyrin repeats
32714	unknown protein
32716	unknown protein
32747	unknown protein
32755	Histone tail methylase containing SET domain
32798	unknown protein
32849	unknown protein
33029	unknown protein
33058	unknown protein
33067	unknown protein
33085	TFIID and SAGA complexe subunit
33090	magnesium-dependent phosphatase, putative
33169	dienelactone hydrolase
33197	mitochondrial chaperone Frataxin, putative
33207	cation transport protein ChaC, putative
33263	unknown protein
33312	unknown protein
33342	Oligosaccharyltransferase, epsilon subunit
33359	translation initiation factor SUI1 and density-regulated protein.
33371	phosphoglycerate mutase family protein
33387	GCN5-related N-acetyltransferase, putative
33475	unknown protein
33482	unknown protein
33502	unknown protein
33586	ATP syntase delta chain
33632	unknown protein
33637	TRAPP complex component Trs23
33650	unknown protein
33660	unknown protein
33692	unknown protein
33704	transcriptional regulator, unknown
33723	ankyrin repeat-containing protein, putative
33728	unknown protein
33763	unknown protein
33811	unknown protein
33815	U2 snRNP component IST3
33827	unknown protein
33840	unknown protein
33894	unknown protein
33895	Peptidylprolyl isomerase, FKBP-type
33949	NADH:cytochrome b5 reductase (CBR), putative
33960	prefoldin subunit 6, putative
34079	small nuclear ribonucleoprotein Sm D3
34112	ribosomal protein L22.
34149	U6 snRNA-associated Sm-like protein LSm7, putative
34183	unknown protein
34197	BolA-like protein
34221	myb transcriptional regulator
34248	transcriptional regulator HMG type
34252	unknown protein
34272	unknown protein, only present in Neurospora, Magnaporthe, Chaetomium
34274	unknown protein
34277	unknown protein
34280	unknown protein
34297	SSCRP
34306	mitochondrial cytochrome c oxidase assembly factor, putative
34312	conidiation protein 6
34327	NADH-ubiquinone oxidoreductase B12 subunit, putative
34353	unknown protein
34378	Mitochondrial cytochrome c oxidase subunit VIIc
34386	MAT1-2
34402	Histone H1/H5
34413	unique protein, secreted
34493	a-type peptide pheromone precursor hpp1
34611	unknown protein
34726	Guanine nucleotide exchange factor for Ras-likeGTPases (RasGEF)
34985	C-5 cytosine-specific DNA methylase
35109	unknown protein, contains WD repeats
35137	unknown protein
35183	unknown protein
35186	unknown protein
35202	unknown protein
35240	unknown protein
35316	SIT4 phosphatase associated protein
35317	unknown protein
35375	TBC domain protein (GAP)
35386	actin-interacting protein AIP3
35454	Zn2Cys6 transcriptional regulator
35465	Molecular chaperone Hsp70 family Lhs1
35522	AMPD, AMP deaminase
35534	unknown protein
35552	C2H2 transcription factor
35556	AAA ATPase
35726	Subtilisin like protease
35768	unknown protein
35777	K(+)/H(+) antiporter 1
35867	Protein interacting with poly(A)-binding protein
36006	Serine/Threonine protein kinase
36134	protein kinase family protein
36159	unknown protein
36267	unknown protein, 3TM
36335	Zn2Cys6 transcriptional regulator
36373	Vacuolar assembly/sorting protein VPS9
36391	C2H2 transcriptional regulator
36468	Zn2Cys6 transcriptional regulator
36530	unknown protein
36543	transcriptional regulator STE12
36576	unknown protein
36608	unknown protein
36639	unknown protein
36703	Zn2Cys6 transcriptional regulator
36727	unknown protein
36822	unknown protein
36855	unknown protein
36913	Zn2Cys6 transcriptional regulator
36941	DEAD/DEAH box helicase
37060	Ca-permeable channel, related to A. nidulans Mid2
37067	unknown protein
37214	unknown protein
37262	unknown protein
37271	unknown protein with SH3 domain
37316	unknown protein
37366	MFS permease
37368	autophagy protein AUT7 [Neurospora crassa]
37525	GPCR , contains RGS domain
37593	GTP binding protein
37665	unknown protein
37761	splicing factor U2AF 65 kDa subunit
37783	unknown protein
37827	Cytochrome P450
37833	UBA/THIF-type NAD/FAD binding fold
37921	Cytochrome P450 CYP2 subfamily
37933	myb transcriptional regulator
37950	unknown protein
38048	unknown protein
38080	C2H2 transcriptional regulator
38227	unknown protein
38274	HET protein
38341	MFS permease
38372	RluA family pseudouridine synthase
38441	unknown protein
38527	unknown protein, only present in Aspergilli and Gibberella
38536	GH16 glucan endo-1,3(4)-β-D-glucosidase
38573	unknown protein
38603	MFS permease
38640	unknown protein
38749	Cytochrome P450 CYP2 subfamily
38767	mRNA capping enzyme
38781	unknown protein
38812	iron transporter
38833	unknown protein
38863	unknown protein
38876	unknown protein
39156	SSCRP
39221	Zn2Cys6 transcriptional regulator
39285	unknown protein
39351	unknown protein
39387	Pex2/Pex12
39426	unknown protein
39535	mannitol-1-phosphate dehydrogenase
39578	unknown protein
39587	unknown protein
39588	Pyridine nucleotide-disulphide oxidoreductase,
39590	Membrane protein Erj5 with DnaJ domain
39606	unknown protein
39637	C4-dicarboxylate transporter/malic acid transport protein
39753	unknown protein
39755	GH16 glucan endo-1,3(4)-β-D-glucosidase
39827	unknown protein
39883	unknown protein
39911	SAM-dependent methyltransferases
39942	GH17 glucan endo-1,3-β-glucosidase
39996	6-phosphogluconolactonase, putative (check!)
40053	unknown protein
40074	sedoheptulose-1,7-bisphosphatase
40114	unknown protein
40156	unknown protein
40199	unknown protein
40216	unknown protein
40250	unknown protein
40290	unknown protein
40298	unknown protein
40338	unknown protein
40343	unknown protein
40346	formamidopyrimidine-DNA glycosylase
40374	unknown protein
40519	unknown protein
40534	unknown protein
40538	unknown protein
40551	velB
40618	unknown protein, secreted, only in ascomycota
40758	Homocysteine/selenocysteine methylase (S-methylmethionine-dependent), COG2040, MHT1, Homocysteine/selenocysteine methylase (S-methylmethionine-dependent)
40775	RTA1 protein, 7 TNM, responds to xenobiotic stimulus
40808	short-chain dehydrogenase/reductase
40814	unknown protein
40830	unknown protein
40914	unknown protein
40918	unknown protein
40943	unknown protein
40945	N-glycosylase/DNA lyase
40996	unknown protein
41001	unknown protein with Nif domain
41009	Ras-like GTPase, Rho type
41035	G-protein coupled receptor protein, contains Molluscan rhodopsine C-terminal tail, possibly involved in signal transduction
41111	RNA polymerase II transcription mediator complex subunit (Med6), putative
41149	unknown protein, 2 TM, only present in fungi, distantly related to acetlytransferase from A. fumigatus
41152	unknown protein
41171	unknown protein
41178	aquaporin-2 (major intrinsic protein)
41208	metallophosphoesterase domain-containing protein, putative
41248	CE3 acetyl xylan esterase
41260	PTH11 GPCR
41312	short chain dehydrognease/reductase
41325	RTA1 like protein; 7 TM
41362	unknown protein
41425	unknown protein
41428	Tyrosine specific protein phosphatase and dual specificity protein phosphatase
41501	unknown protein
41504	phosphopantetheinyl transferase, putative
41518	unknown protein
41546	unknown protein
41573	BZIP transcriptional regulator
41590	iron transporter
41604	unknown protein, 4 TM, unknown in yeast
41607	unknown protein
41617	lae1
41660	HET domain protein
41663	unknown protein
41664	HET domain-containing protein
41690	unknown protein
41699	HET protein
41712	ubiquitin domain
41719	CutC family protein
41761	iron transporter
41768	GH16 cell wall glucanosyltransferase
41794	unknown protein
41800	unknown protein
41895	glutathione-S-transferase
41942	unknown protein
41987	unknown protein
42027	unknown protein
42043	unknown protein
42053	unknown protein
42063	unknown protein
42068	unknown protein
42152	GH75 chitosanase
42181	unknown protein
42193	unknown protein
42249	transcriptional regulator UMC1
42264	3'-5' exonuclease
42267	ankyrin repeat protein
42301	unknown protein
42326	unknown protein
42329	unknown protein
42346	unknown protein
42355	unknown protein
42377	unknown protein
42418	unknown protein
42449	N-acetyltransferase activity
42455	unknown protein
42462	unknown protein
42513	unknown protein
42571	unknown protein
42752	unique protein
42766	integral membrane protein
42792	unknown protein
42825	Cytidine/deoxycytidylate deaminase
42848	unknown protein
42858	unknown protein
42866	thioesterase family protein
42915	unknown protein
42919	ubiquitin fusion protein
42942	unknown protein
42953	unknown protein
42972	unknown protein, only present in Gibberella and Magnaporthe
43071	unknown protein
43076	unknown protein
43083	unknown protein
43101	unknown protein
43115	SSCRP
43129	unknown protein
43161	Carboxylesterase and related proteins
43176	unknown protein
43191	unknown protein
43195	unknown protein
43199	unknown protein
43225	U6 small nuclear ribonucleoprotein (Lsm3), putative
43236	unknown protein
43242	unknown protein
43268	unknown protein
43269	bHLH transcriptional regulator
43286	unknown protein
43302	unknown protein
43312	unknown protein
43347	DASH complex subunit Dad3, putative
43371	unknown protein
43392	unique protein
43397	unknown protein, secreted, only in hypocreaceae, HTG
43401	unknown protein
43418	unknown protein
43427	unknown protein
43430	unknown secreted protein
43472	unknown protein
43599	Dynamin-like GTPase Vps1
43615	eukaryotic translation initiation factor 2, subunit 1 alpha, 35kDa.
43618	RNA polymerase II-associated protein
43649	T-complex protein 1
43662	SAICAR synthase
43664	UTP-glucose-1-phosphate uridylyltransferase
43671	ammonium permease MEA1
43680	pre-mRNA branch site protein p14
43701	MFS multidrug transporter
43770	unknown protein
43802	Protein invovled in ER retention Rer1
43814	Ribosomal protein L43A (L37 family) by homology to the corresponding protein of Candida albicans.
43817	unknown protein
43831	phospholipid-translocating P-type ATPase
43873	GH18 chitinase CHI18-12
43877	Arfs GEF Sec7
43884	unknown protein
43893	unknown protein
43906	60s ribosomal protein L1.
43906	60s ribosomal protein L1.
43919	unknown protein
43961	RNA polymerase III transcription initiation factor complex (TFIIIC) subunit part of the TauA globular domain
43974	UDP-galactose transporter
44035	unknown protein
44038	dihydrolipoyllysine-residue acetyltransferase-like protein
44041	NADH dehydrogenase (ubiquinone) Fe-S protein 1
44088	unknown protein
44097	AAA family ATPase Pontin, putative
44117	Heterokaryon incompatibility protein HEC-C
44175	MFS H+ sugar transporter
44178	unknown protein
44214	CE5 acetyl xylan esterase AXE2
44230	GTP-binding protein EsdC
44251	GTPase-activating protein Msb3 (Sec4/Rabs)
44278	Rab geranyl transferase escort protein
44290	C2H2 transcriptional regulator
44306	unknown protein
44330	serine/threonine protein kinase YAK1
44362	unknown protein
44366	Glycosylphosphatidylinositol-specific phospholipase C
44386	ribosomal protein MRPL40.
44389	Urease accessory protein UreG
44399	unknown protein
44419	ARG5,6
44434	unknown protein
44449	centromere/microtubule binding protein CBF5
44459	Rfc4p (replication factor C) subunit 4
44476	MRP-type ABC transporter
44488	unknown protein
44492	mitochondrial import receptor subunit TOM40
44504	actin
44529	glycogen synthase involved in carbohydrate transport and metabolism
44546	unknown protein
44624	unknown protein
44628	Kynureninase
44640	unknown protein
44684	unknown protein
44700	unknown protein, only present in ascomycota and Bacteriophage phBC6A51
44704	Rab family GTPase activating protein
44705	cell lysis protein-like protein
44725	PDI related protein Eps1
44747	SNF2 family helicase
44764	Unknown protein with GRF zinc finger domain.
44781	Transcription initiation factor IID, 18 kDa subunit
44814	COPI-coated vesicle protein, putative
44849	ADP-ribosylation factor GTPase activating protein
44868	unknown protein
44878	unknown protein
44928	5-formyltetrahydrofolate cyclo-ligase
44943	unknown protein
44956	MFS permease
44960	pre-mRNA splicing factor CEF1, putative
44965	zinc binding oxidoreductase
44967	unknown protein,
44987	ERG25 methylsterol desaturase, SUR2-type hydroxylase/desaturase, catalytic region
45018	MAPK3, probably involved in stress response and osmosensing, Hog1p
45050	vacuolar sorting protein, vps17
45085	unknown protein
45112	serine/threonine protein kinase
45138	sulfite reductase, ß-subunit
45153	mitochondrial F1F0 ATP synthase subunit F Atp17
45191	unknown protein
45242	Transmembran serin/threoninkinase Ire1
45250	oleate-delta12-desaturase
45252	unknown protein
45317	unknown protein
45343	Sodium Bile acid symporter family protein
45369	unknown protein
45445	tyrosinase
45456	Protein kinase
45459	BCAT_beta_family
45476	v-Snare Sft1; intra-Golgi
45503	ankyrin containing protein
45512	unknown protein
45523	MFS permease
45571	short chain dehydrogenase/reductase
45573	PTH11 GPCR
45595	unknown protein
45598	unknown protein
45604	ADP-ribosylation factor Arf1
45624	unknown protein
45652	Protein kinase
45675	unknown protein
45688	unknown protein
45689	unknown protein
45717	GH47 α-1,2-mannosidase
45727	Metallophosphoesterase
45732	Oligosaccharyltransferase, gamma subunit
45736	CPC2
45748	unknown protein
45775	Cytoskeleton assemblyControl protein, sla1, interacts with proteins regulating actin dynamics and with proteins required for endocytosis
45841	casein kinase II, beta subunit, regulatory
45852	unknown protein
45866	C2H2 transcriptional regulator
45868	phosphate transporter
45912	60s ribosomal protein L36 based on homology to the corresponding protein in other fungi.
45971	mismatched base pair and cruciform DNA recognition protein
45980	unknown protein
45998	serine threonine protein kinase SNF1
46002	unknown protein, only in fungi
46035	unknown protein
46057	unknown protein
46127	unknown protein
46128	AAA ATPase
46203	unknown protein
46209	SAM-methyltransferase, only Hypocreaceae
46238	S-adenosylmethionine synthetase
46240	ATP-binding protein
46242	unknown protein
46244	tetrahydrofolate dehydrogenase/cyclohydrolase
46247	unknown protein
46266	unknown protein
46285	Hsp26/Hsp42
46301	ubiquinone biosynthesis monooxygenase COQ6
46320	small nuclear ribonucleoprotein LSM2
46382	elongation factor Tu (GTP binding).
46421	GT α-1,2-mannosyltransferase
46443	GT α-1,6-mannosyltransferase
46446	Thioredoxin binding protein TBP-2
46463	serine palmitoyl transferase, subunit LCBB
46469	G-protein beta subunit
46490	Rps16 gene encoding protein component of the small (40S)Ribosomal subunit (S9 family).
46493	unknown protein
46545	Prephenate dehydrogenase
46582	unknown protein
46597	unknown protein
46607	Nop14p, maturaltion of 18rRNA
46613	unknown protein
46619	ATP-dependent RNA helicase eIF4A
46639	Prenylated Rab acceptor 1 Yip3
46687	unknown protein with PX domain
46702	eukaryotic translation initiation factor 3 subunit M
46708	histidine kinase Nik1
46763	endonuclease/exonuclease/phosphatase family protein
46764	unknown protein
46794	oligopeptide transporter
46816	GH3 β-glucosidase CEL3d
46819	MFS hexose transporter
46862	transcription factor IWS1
46882	unknown protein
46902	Transcriptional activator HAC1, UPR regulator
46936	2-deoxy-D-gluconate 3-dehydrogenase
46958	Translation elongation factor 1a
47020	Phosphatidylinositol transfer protein
47049	unknown protein
47055	RAS small GTPase, Rac subfamily, related to Colletotrichum trifolii RAC1
47066	Sulfate adenylyltransferase
47069	unknown protein
47077	diounknown proteingenase
47127	peptidase M18
47134	unknown protein
47136	Glutathione peroxidase
47153	D-galacturonic acid reductase
47167	unknown protein
47175	Aa_transTransmembrane amino acid transporter protein
47221	Nucleoside diphosphate kinase
47268	GH3 β-glucosidase BGL3i
47286	unknown protein
47290	protein palmitoyl transferase PFA3
47315	P-type ATPase
47317	Zn2Cys6 transcriptional regulator
47330	SSCRP
47420	FAD binding domain-containing protein
47424	unknown protein
47432	NAD(P) transhydrogenase beta subunit
47479	Zn2Cys6 transcriptional regulator
47510	Complex 1 LYR protein
47600	unknown protein
47603	succinyl-CoA:3-ketoacid-coenzyme A transferase subunit A
47611	unknown protein
47621	unknown protein
47635	stress response regulator SrrA
47670	unknown protein
47710	MFS permease
47733	SSCRP
47752	unknown protein
47766	unknown protein
47795	ribosomal protein S10.
47806	unknown protein
47814	prenylcysteine lyase, putative
47829	unknown protein
47838	histone chaperone ASF1
47897	PDR-type ABC transporters
47926	ABC1 family protein
47930	Mitochondrial oxoglutarate/malate carrier proteins
47971	unknown protein, WD domains
47987	ZIP Zinc transporter
48001	unknown protein with DnaJ domain
48055	unknown protein
48058	unknown protein
48080	unknown protein
48146	leucyl-tRNA synthetase, class Ia
48170	ribosomal protein L27e. Homologue of yeast RPL27a/b.
48178	UDP-galactopyranose mutase
48211	unknown protein, intracellular
48225	unknown protein
48266	unique protein
48280	unknown protein
48281	Zn2Cys6 transcriptional regulator
48295	unknown protein
48301	unknown protein
48351	ATG4_NEUCR RecName: Full=Probable cysteine protease atg-4; AltName: Full=Autophagy-related protein 4
48366	26S proteasome regulatory complex subunit Rpn12
48386	Histone deacetylase; regulates transcription and silencing
48398	unknown protein
48438	Zn2Cys6 transcriptional regulator
48444	MFS maltose permease
48478	t-SNARE, SSO2
48482	unknown protein
48486	unknown protein
48516	half-sized ABC transporter
48541	unknown protein
48599	unknown protein
48603	glycerophosphoryl diester phosphodiesterase family protein
48653	F-box domain-containing protein
48686	unknown protein
48707	Bifunctional trehalose-6-phosphate synthase/trehalose-6-phosphate phosphatase
48747	unknown protein
48773	Zn2Cys6 transcriptional regulator
48788	fatty acid synthase - candidate FAS2
48792	amidase
48819	aspartyl-tRNA synthetase, class IIb.
48835	ARF GAP zinc finger protein Gcs1
48852	unknown protein
48865	unknown protein
48883	unknown protein
48910	protein phosphatase 2A
48924	calcipressin
48951	unknown protein
49038	eukaryotic initiation factor 3, gamma subunit.
49048	RNA-dependent RNA-polymerase
49059	nuclear exosomal RNA helicase, related to N. crassa FRH
49081	GH74 Xyloglucanase CEL74a
49099	glutaredoxin
49112	Glutamate-1-semialdehyde aminotransferase
49149	Translocation protein Sec66
49193	GH17 glucan 1,3-β-glucosidase
49197	threonyl-tRNA synthetase, class IIa.
49205	cytochrome C peroxidase
49213	14-3-3 protein
49232	Zn2Cys6 transcriptional regulator
49274	glucan endo-1,3(4)-β-D-glucosidase
49295	unknown protein
49304	unknown protein
49308	unknown protein
49366	unknown protein
49372	Zn2Cys6 transcriptional regulator
49373	UTP15, encoding a component of the SSU processome
49399	Adenosine deaminase-related growth factor
49409	GH76 α-1,6-mannanase
49489	long-chain-fatty-acid-CoA ligase
49517	unknown protein
49522	Transcription factor TFIIS
49589	unknown protein
49594	mitochondrial import inner membrane translocase subunit TIM10
49649	unknown protein
49696	unknown protein with DnaJ domain
49746	unknown protein with Kelch repeats
49753	L-arabinitol 4-dehydrogenase
49770	ATP-dependent RNA helicase ROK1, putative
49795	unknown protein
49818	unknown protein
49832	QDE2, Argonaute-like protein, essential for quelling
49838	unknown protein
49854	BZIP transcriptional regulator
49864	unknown protein
49873	transcriptional regulator, unknown
49888	AAA ATPase
49898	glucosamine-6-phosphate isomerase
49909	Ribosomal protein S7
49918	transcriptional regulator, unknown
49923	26S proteasome regulatory complex subunit Rpn7
49928	unknown protein, only in Sordariomycetes
49946	Glutathione S-transferase
49970	H+ nucleoside cotransporter
49976	GH5 endo-β-1,4-glucanase EGL5/CEL45a
49979	OPT oligopeptide transporter, putative
49992	BTN1
50039	Mn superoxide dismutase, mitochondrial
50068	Histidine kinase
50071	protein kinase IME2, inducer of meiosis
50077	Amino acid transporters
50104	phosphatidyl synthase (A. fumigatus)
50131	peroxisomal biogenesis factor 11
50159	3-methyl-2-oxobutanoate hydroxymethyltransferase
50160	Palmitoyltransferase SWF1
50212	GT Glycosyltransferases not yet assigned to a family
50215	GH16 endo-1,3-β-D-glucosidase/1,3-glucan binding protein
50249	peptidase family M3
50268	sir2 family histone deacetylase
50299	unknown protein with TPR repeats
50316	unknown protein
50323	OOC1
50335	cdc42
50390	5' nucleotidase
50429	unknown protein
50449	unknown protein
50491	unknown protein
50516	ATPase, V-type
50531	2-oxoglutarate dehydrogenase-like protein
50536	unknown protein
50539	unknown protein
50542	ABC transporter
50583	Guanine deaminase (GDEase), an aminohydrolase responsible for the conversion ofGuanine to xanthine and ammonia, the first step to utilizeGuanine as a nitrogen source.
50593	5' nucleotidase
50607	Sterol O-acyltransferase/Diacylglycerol O-acyltransferase
50616	Coenzyme A transferase
50618	MFS permease
50625	unknown protein
50647	ERAD-associated E3 ubiquitin-protein ligase HRD1
50707	unknown protein with WD repeats
50712	RNA binding protein
50786	Flavin-linked sulfhydryl oxidase
50793	tyrosinase
50882	pre-mRNA-splicing factor CWC25, putative
50894	MFS permease
50913	Peptidase C50, separase bimB
50947	cell division cycle protein 123 , putative
50996	unknown protein, C2 domain
51103	Tryptophan synthase
51110	IndA1 amino acid transporter
51130	cytochrome c
51153	GT α-1,2-mannosyltransferase
51171	unknown protein
51197	unknown protein with CCHC finger
51212	Ribosomal protein L5
51217	sulfate transporter, putative
51228	histone H1-binding protein, putative
51287	histone-lysine N-methyltransferase SET9
51365	Subtilisin-like protease PPRC1
51375	unknown protein
51378	ATG7_NEUCR RecName: Full=Ubiquitin-like modifier-activating enzyme atg-7; AltName: Full=ATG12-activating enzyme E1 atg-7; AltName: Full=Autophagy-related protein 7
51407	unknown protein
51415	unknown protein
51420	ribosomal RNA adenine methylase transferase.
51426	Ribosomal protein L30 based on homology with similar proteins in other fungi.
51430	ribosomal protein L10e.
51443	unknown protein
51455	ATP-dependent RNA helicase DBP5
51483	Haloacid dehalogenase-like hydrolase
51492	Chitin synthase
51499	ketol-acid reductoisomerase, mitochondrial precursor
51528	unknown protein
51558	unknown protein
51562	choline kinase , putative
51603	unknown protein
51650	unknown protein
51654	unknown protein
51686	Dienelactone hydrolase
51697	unknown protein
51707	mitochondrial import inner membrane translocase subunit tim-17
51722	C2H2 transcriptional regulator
51734	Vesicle coat complex COPI, beta subunit
51806	Phosphatidate cytidylyltransferase
51846	Zn2Cys6 transcriptional regulator
51868	unknown protein
51893	peroxidase/hem containing
51907	Zn2Cys6 transcriptional regulator
51946	aminoacyl-tRNA synthetase
51967	class I peptide chain release factor.
51998	amidohydrolase family protein
52012	unknown protein
52021	protein kinase
52050	cyclophilin type peptidyl-prolyl cis-trans isomerase/CLD
52055	mitochondrial NADP-dependent isocitrate dehydrogenase
52073	sulfatase
52126	unknown protein
52130	Calcineurin B subunit, Protein phosphatase 2B subunit
52144	serine/threonine protein phosphatase type 5
52156	unknown protein
52165	unknown protein, 1 TM
52172	unknown protein
52185	actin filament-coating protein tropomyosin, putative
52208	Vesicle coat complex COPII, Sec23
52222	ankyrin repeat domain-containing protein
52248	ribosomal protein L1.
52267	mannitol-1-phosphate dehydrogenase
52315	copper transporter Ctr
52334	BAR domain-containing protein
52337	Thioredoxin-like protein
52349	unknown protein
52368	Zn2Cys6 transcriptional regulator
52375	Aldehyde dehydrogenase
52432	Cytochrome P450 CYP2 subfamily
52438	unknown protein
52446	unknown protein
52451	ER lumen protein retaining receptor Erd2
52456	Co-chaperone for Hsp40p
52463	zinc metalloprotease
52476	unknown protein
52489	cytosin/purin permease
52499	C2H2 transcriptional regulator
52505	unknown protein
52520	Cyclin
52521	unknown protein
52532	unknown protein
52537	unknown protein
52539	unknown protein
52550	Epsin-like protein,Ent2, involved inEndocytosis and actin patch assembly
52553	unknown protein
52587	unknown protein
52665	Peptidase C19, ubiquitin carboxyl-terminal hydrolase 2, putative
52670	Mitochondrial carrier protein
52701	unknown protein
52709	unknown protein
52718	short chain dehydrognease/reductase
52763	60s ribosomal protein L29 based on homology to the L29 protein of yeast.
52829	serine incorporator
52839	unknown protein
52841	Zn2Cys6 transcriptional regulator
52847	NADH-ubiquinone oxidoreductase 299 kDa subunit, putative
52875	Zn2Cys6 transcriptional regulator
52924	transcriptional activator, zinc finger, NF-X1-type
52956	3'-5' exonuclease
52960	unknown protein
52972	unknown protein
52976	nucleolar RNA binding protein NifK
52979	unknown protein
53004	protein tyrosine phosphatase activity, M phase of mitotic cell cycle
53025	SAM-dependent methyltransferase
53027	unknown protein
53029	ß-lactamase-like protein
53044	DEAD box helicase
53046	Endoplasmic reticulum vesicle protein, Erv25
53053	unknown protein
53067	Zn2Cys6 transcriptional regulator
53076	unknown protein
53079	NADP/FAD dependent oxidoreductase
53080	unknown protein
53091	Threonine/serine dehydratases
53103	cyclophilin-type peptidyl-prolyl cis-trans isomerase
53105	DNA polymerase alpha catalytic subunit
53106	Zn2Cys6 transcriptional regulator
53123	dihydrodipicolinate synthase, putative
53125	Mitochondrial substrate carrier
53133	unknown protein
53153	unknown protein
53167	unknown protein
53168	Cytochrome P450, putative
53169	Catalytic (alpha) subunit of C-terminal domain kinase I (CTDK-I)
53172	lariat debranching enzyme domain-containing protein
53186	PL20 glucuronan lyase A
53187	UreD urease accessory protein
53220	unknown protein
53226	unknown protein
53238	GPCR, secretin like
53239	unknown protein
53246	unknown protein
53254	Signal peptidase Sec11
53259	unknown protein
53267	unknown protein, only in fungi
53282	NAD(P)H-dependent FMN reductase LOT6, putative
53286	3' exoribonuclease family protein
53302	unknown protein
53314	unknown protein
53316	TRAPP complex component Bet5
53318	cytochrome c oxidase subunit Va
53331	short chain dehydrogenase/reductase
53334	unknown protein
53342	Peroxin-3
53343	Zinc-dependent metalloprotease, ADAM_fungal subgroup
53349	Histidine kinase, part of a two-component phosphorelay system involved in signal transduction
53350	39S ribosomal protein L53/MRP-L53, putative
53360	SSCRP
53366	translation initiation protein Sua5p.
53372	acyltransferase 3
53373	CoA-transferase family III
53378	siderophore transporter
53381	SNF2 family DNA-dependent ATPase domain-containing protein
53395	unknown protein
53401	unknown protein
53402	Serine/threonine protein kinase
53428	SAM-dependent metyhltransferase
53430	Flavoprotein monooxygenase,
53431	unknown protein
53434	MFS permease
53437	RNA polymerase II-associated protein.
53443	unknown protein
53446	RRP9, encoding a protein involved in pre-rRNA processing, associated with U3 snRNP; component of SSU processosome.
53452	unknown protein
53462	unknown protein
53468	Lif1p of Saccharomyces cerevisiae, a protein involved in DNA double strand break repair; physically interacts with DNA ligase 4.
53475	MFS permease
53481	unknown protein
53484	transcriptional regulator transcriptional regulator APSES type
53492	unknown protein
53495	unknown protein
53498	ubiquitin related modifier 1
53499	unknown protein
53500	unknown protein
53501	unknown protein
53503	unknown protein
53525	unknown protein (tyrosin phosphatase domain)
53526	Zinc-containing alcohol dehydrogenase
53529	low temperature viability protein
53535	v-SNARE Sec20
53542	GH76 α-1,6-mannanase
53554	20S proteasome beta-type subunit Pre1
53558	MDR-type ABC transporters
53561	unknown protein
53562	rho4
53567	glutathione reductase
53569	light-regulation protein, related to Drosophila TIMELESS
53570	unknown protein
53576	unknown protein
53585	transcriptional regulator, unknown
53596	unknown protein
53601	Synaptobrevin/VAMP-like protein
53605	unknown protein
53611	MFS permease
53615	unknown protein with WD repeats
53628	histone H3 methyltransferase complex and RNA cleavage factor II complex, subunit SWD2
53647	serine/threonine-protein kinase hal4
53659	DNA repair protein (Tof1)
53660	DEAD/DEAH box helicase
53665	unknown protein
53669	eukaryotic translation initiation factor 3 subunit F
53672	unknown protein
53673	NADP:D-xylose dehydrogenase [Hypocrea jecorina]
53684	unknown protein
53685	phosphodiesterase/nucleotide pyrophosphatasetype 1
53701	unknown protein
53721	DNA replication complex GINS protein SLD5, putative
53722	unknown protein
53728	inorganic pyrophosphatase
53731	GH5 endo-β-1,4-glucanase
53747	unknown protein
53776	Protein kinase
53777	unknown protein
53785	unknown protein
53796	unknown protein
53811	unknown protein
53812	unknown protein
53815	isochorismatase family hydrolase, putative
53818	ABC transporter superfamily?!
53824	unknown secreted protein
53848	unknown protein
53858	unknown protein
53859	C-4 sterol methyl oxidase
53862	unknown protein with WD repeats
53863	Flavoprotein monooxygenase
53868	NADH:flavin oxidoreductase/NADH oxidase
53870	unknown protein
53872	Dihydroxy-acid dehydratase
53877	Zn2Cys6 transcriptional regulator
53888	pirin
53893	unknown protein
53900	unknown protein
53902	histidine kinase class IV Fos-1
53903	MFS permease
53939	DNA polymerase y family member involved in translesion synthesis during DNA repair
53947	HFBs
53952	unknown protein
53956	unknown protein
53961	Aspartyl protease
53964	oxalate decarboxylase
53972	ATP-dependent RNA helicase DBP8 (EC 3.6.4.13)
53981	unknown protein
53986	deounknown proteinribonuclease TatD
53989	pfkB family kinase, putative
53995	RAI1
54005	MFS permease
54007	transcriptional regulator HMG type
54036	MFS permease
54042	Component of oligomeric golgi complex Cog4/Sec38
54048	unknown protein
54052	unknown protein
54064	mitochondrial ATP-dependent RNA-helicase mrh4
54071	NAD+ synthetases/Nitrilase/cyanide hydratase/apolipoprotein N-acyltransferase
54086	short chain dehydrognease/reductase
54089	unknown protein
54128	IlvA Threonine dehydratase
54129	Heme peroxidase, unknown in Sordariomycetes
54134	unknown protein
54144	ferric reductase
54157	unknown protein
54160	GliI [Aspergillus fumigatus]
54166	Cytochrome P450
54171	unknown protein
54179	glutathione S-transferase
54181	siroheme synthase
54195	Cyclin-K , putative
54198	unknown protein
54202	unknown protein, contains DUF155 domain
54208	unknown protein
54219	CE5 acetyl xylan esterase
54223	short chain dehydrogenase/reductase
54226	unknown protein
54227	short-chain dehydrogenase/reductase
54230	NACHT domain WD40 repeat-containing protein, related to HET
54239	Multicopper oxidases
54242	GH55 β-1,3-glucanase
54244	unknown protein
54256	RNA binding protein
54260	potential indoleamine 2,3-dioxygenase
54283	Utp18p, a component of the SSU processome
54285	unknown protein
54329	unknown protein
54330	Member of SIR2 proteins
54335	unknown protein
54349	small nuclear ribonucleoprotein F
54352	unknown protein,
54365	Amino acid transporter
54366	ceramidase, nonlysosomal
54372	unknown protein
54384	unknown protein
54391	unknown protein
54393	unknown protein
54395	Transcriptional regulator FlbA
54407	unknown protein
54408	guanylate kinase, putative
54419	RNase3 domain-containing protein
54426	unknown protein
54427	unknown protein
54437	Zn2Cys6 transcriptional regulator
54441	HECT-domain-containing protein
54444	unknown protein
54448	deounknown proteinhypusine synthase
54450	mRNA capping enzyme
54454	26S proteasome regulatory complex subunit Rpn6
54458	unknown protein
54461	MFS permease
54462	unknown protein
54469	Vacuolar transporter chaperone 4 (vtc4), putative
54471	unknown protein
54487	unknown protein
54502	Zn2Cys6 transcriptional regulator
54508	Molybdopterin synthase catalytic subunit
54511	unknown protein, contains BTB/POZ domain (=protein binding)
54514	unknown protein
54521	ATP binding protein
54525	AldedhAldehyde dehydrogenase family
54535	unknown protein
54541	protein for structural maintenance of chromosome protein 3 (sister chromatid cohesion complex Cohesin, subunit SMC3)
54550	short chain dehydrognease/reductase
54554	GTP cyclohydrolase 1
54564	Pro_dhProline dehydrogenase aligned
54567	Zn2Cys6 transcriptional regulator
54583	unknown protein
54589	type 2A phosphatase activator TIP41
54596	unknown protein
54598	snf5/smarcb1/ini1
54611	unknown protein
54615	unknown protein
54616	unknown protein
54622	unknown protein
54632	MFS permease
54633	GT ß-glycosyltransferases
54659	unknown protein
54667	acyl-CoA synthetase
54669	Golgi matrix protein, rud3, involved in the structural organization of the cis-Golgi
54670	SWI-SNF complex subunit (Snf5), putative
54674	unknown protein
54675	Transcriptional regulator PacG/VIB-1
54676	COX17, cytochrome C oxidase assembly protein
54683	oxysterol binding protein, contains an Ankyrin and a Pleckstrin-homology related domain
54686	unknown protein
54694	aryl-alcohol dehydrogenases
54703	C2H2 transcriptional regulator
54709	cell cycle control protein cwf14
54710	unknown protein
54722	unknown protein
54723	SSCRP
54736	ATP-dependent RNA helicase ded-1
54761	quercetin 2,3-diounknown proteingenase
54768	unknown protein
54784	unknown protein
54789	short chain dehydrogenase/reductase
54790	unknown protein
54809	bicarbonate transporter
54813	unknown protein
54819	unknown protein
54846	half-sized ABC transporter
54850	AT DNA binding protein, putative
54852	SYF2 splicing factor
54858	unknown protein
54865	Amino acid transporters
54868	unknown protein
54870	acetate—CoA ligase
54886	unknown protein
54890	unknown protein
54893	unknown protein
54902	unknown protein
54926	unknown protein
54954	MRP-type ABC transporter
54961	unknown protein
54962	iron transporter
54972	MFS permease
54991	short chain dehydrogenase/reductase
54997	isoamyl alcohol oxidase
54999	MFS permease
55005	GT22 ALG9 mannosyltransferase
55029	rRNA processing protein Rrp8
55034	unknown protein
55036	unknown protein
55039	unknown protein
55041	unknown protein
55049	casein kinase 1 delta
55052	unknown protein
55055	MTHFRMethylenetetrahydrofolate reductase
55060	kinesin heavy chain
55062	unique protein
55067	import inner membrane translocase subunit tim-21, mitochondrial , putative
55073	spo7
55077	MFS permease
55088	NADH-ubiquinone oxidoreductase 18 kDa subunit, putative
55099	polynucleotide adenylyltransferase.
55105	Zn2Cys6 transcriptional regulator
55114	Nucleoside diphosphatase involved in protein glycosylation in the Golgi
55123	unknown protein
55125	unknown protein
55126	unknown protein
55161	D-lactate dehydrogenase, mitochondrial precursor
55172	unknown protein
55179	Arginase family protein
55180	unknown protein
55183	unknown protein
55185	RNA polymerase Rpb5
55190	aminotransferase
55191	inner membrane magnesium transporter MRS2
55193	unknown protein
55201	histone H4, putative
55204	vacuolar ATP synthase subunit F
55205	unknown protein
55208	maintenance of ploidy protein mob1
[truncated: 7,129 more rows]
