# Supplementary material for: The transcriptome of lae1 mutants of Trichoderma reesei cultivated at constant growth rates reveals new targets of LAE1 function
Source: BMC Genomics. 2014 Jun 9;15(1):447. doi: 10.1186/1471-2164-15-447 (PMC4061448; doi:10.1186/1471-2164-15-447)
Supplement: Supplementary file 4 — Additional file 4: Table S4: Genes regulated by the growth rate in T. reesei Δlae1 in comparison to the parent strain T. reesei QM 9414. (XLSX 15 KB) [file 12864_2014_6119_MOESM4_ESM.xlsx]

## Sheet: Sheet1
Supplementary Table S4: Genes regulated by the growth rate in T. reesei Δlae1 in comparison to the parent strain T. reesei QM 9414
Trire2:	regulation	annotation
1993	2,746 down	γ-glutamyl phosphate reductase GPR
5366	2,095 down	O-methyltransferase, putative
5849	2,748 down	unknown protein, Duf967
28050	2,627 down	unknown protein
33811	2,203 down	unknown protein
40808	2,773 down	short-chain dehydrogenase/reductase
47432	2,044 down	NAD(P) transhydrogenase beta subunit
50793	5,639 down	tyrosinase
51499	3,724 down	ketol-acid reductoisomerase, mitochondrial precursor
53067	2,693 down	Zn2Cys6 transcriptional regulator
53314	2,455 down	unknown protein
57424	2,136 down	QIP, Putative exonuclease protein, involved in quelling
58848	2,350 down	unknown protein
59698	2,115 down	short chain dehydrogenase/reductase
60791	2,339 down	subtilisin like protease
61078	3,129 down	esterase/ lipase
61504	2,548 down	unknown protein
62693	2,077 down	ABC-transporter Ste6p
63774	2,083 down	GTPase, related to S. cerevisiae NuclearGTP-binding protein NUG1 (NuclearGTPase 1)
67035	13,719 down	unknown protein
67484	4,126 down	AMP deaminase
67692	2,182 down	MFS permease
67844	2,243 down	GH76 α-1,6-mannanase
68169	2,811 down	Calcium transporter
68470	2,020 down	GT4 glycosyl transferase
69771	3,378 down	Monocarboxylate transporter
70201	4,459 down	GCN5-related acetyltransferase
73536	4,138 down	NADP-glutamate dehydrogenase
75424	2,093 down	Mitochondrial Matrix Factor
76065	2,027 down	unknown protein
80833	2,146 down	GH18 chitinase Chi18-5
81522	2,165 down	Selenocysteine lyase-like protein
82601	2,040 down	AldedhAldehyde dehydrogenase family
102593	2,633 down	Mitochondrial ribosomal protein L17
104437	3,690 down	unknown protein
104535	3,003 down	unknown protein
105239	2,805 down	Zn2Cys6 transcriptional regulator
107811	2,122 down	unknown protein
109275	2,287 down	unknown protein, only in Gibberella and Chaetomium
110440	3,998 down	unique protein
110660	3,364 down	unknown protein
110692	4,014 down	unknown protein
111567	2,296 down	C2H2 transcription factor
112288	2,380 down	unknown protein
112665	2,543 down	GCN5-related N-acetyltransferase
112669	2,036 down	Serine/threonine protein kinase
120362	3,553 down	unique protein
120985	2,087 down	unknown protein
121163	3,369 down	unknown protein
121706	3,434 down	DAHP synthase ARO4
121743	3,771 down	Mitochondrial succinate/fumarate antiporter
121906	2,522 down	40s ribosomal protein S14 (S11 family).
46128	4,554 up	AAA ATPase
2716	12,484 up	RNA 3'-terminal phosphate cyclase
2852	5,969 up	unknown protein
4480	2,200 up	dihydroxacetione kinase Dak1
4668	3,062 up	cytochrome c oxidase assembly protein
4774	2,611 up	MFS permease
4876	2,775 up	catechol dioxygenase
5436	2,004 up	unknown protein containing major histocompatibility complex
5924	2,169 up	unknown protein
21176	2,834 up	Casein kinase (serine/threonine/tyrosine protein kinase)
21908	3,248 up	fatty acid elongase, 5 TM, GNS1/SUR4 membrane protein
22110	2,780 up	Flavin-containing monooxygenase
22129	2,437 up	GH61 polysaccharide monooxygenase
31227	5,419 up	unknown protein
32293	19,315 up	SAM dependent methyltransferase-like
41312	2,784 up	short chain dehydrognease/reductase
47268	2,306 up	GH3 β-glucosidase BGL3i
51415	11,292 up	unknown protein
52438	3,333 up	unknown protein
53446	2,198 up	RRP9, encoding a protein involved in pre-rRNA processing, associated with U3 snRNP; component of SSU processosome.
53492	3,194 up	unknown protein
54511	10,259 up	unknown protein, contains BTB/POZ domain (=protein binding)
54865	4,147 up	Amino acid transporters
57940	3,406 up	alternative oxidase aox1
58580	2,321 up	α-ketoglutarate dependent (FeII) oxygenase
58772	2,043 up	cytochrome P450 monooxygenase
59689	2,045 up	GH2 β-mannosidase
59740	5,049 up	transcriptional regulator, unknown
59759	2,967 up	unknown protein
59991	7,775 up	MAK16 protein, putative
60508	2,442 up	unknown protein
60847	2,009 up	Mitochondrial F1F0-ATP synthase, subunit c/ATP9/proteolipid
62172	2,488 up	amino acid permease (PotE?)
62871	3,246 up	unknown protein
63381	3,824 up	unknown protein
64898	10,586 up	unknown protein
65046	2,146 up	unknown protein
65975	2,402 up	unknown protein
66521	4,584 up	unknown protein
67752	2,343 up	MFS permease
69384	2,843 up	unknown protein
69963	4,461 up	unknown protein
70195	4,958 up	unknown protein
70365	47,212 up	unknown protein
73048	8,302 up	unknown protein
76018	2,153 up	CysKCysteine synthase
76897	3,371 up	MFS permease
78042	9,389 up	unknown protein
78130	2,797 up	C-5 sterol desaturase
80115	2,966 up	unknown protein
80499	2,240 up	POS9-activating factor FAP7
82662	8,110 up	Epl1/Sm1
104217	2,316 up	unknown protein
105070	4,785 up	MetC Cystathionine beta-lyases/cystathionine gamma-synthases
105220	2,756 up	unknown protein
105251	3,263 up	unknown protein
105911	4,785 up	unknown protein
105924	3,816 up	GT1 ß-glycosyltransferase
107076	4,276 up	unique protein
107853	2,087 up	unknown protein
107973	4,021 up	unique protein
108382	9,148 up	unknown protein
108806	4,082 up	unknown protein
111252	2,161 up	unique protein
111326	2,438 up	unknown protein
111966	2,419 up	short chain dehydrogenase/reductase
119844	2,355 up	unknown protein
120017	3,038 up	oligopeptide transporter
120195	2,609 up	unknown protein
121126	4,325 up	unknown protein
121883	3,958 up	unique secreted protein
122074	3,679 up	flavoprotein monooxygenases
122176	3,074 up	unknown protein
122641	2,110 up	nicotinate phosphoribosyltransferase
123473	4,459 up	MFS permease
123538	2,171 up	GH72 β-1 3-glucanosyltransferase
123588	2,589 up	electron transport protein, probably involved in cytochrome C assembly
123673	3,249 up	Ankyrin
123827	2,356 up	bifunctional catalase/peroxidase
