# Supplementary material for: The transcriptome of lae1 mutants of Trichoderma reesei cultivated at constant growth rates reveals new targets of LAE1 function
Source: BMC Genomics. 2014 Jun 9;15(1):447. doi: 10.1186/1471-2164-15-447 (PMC4061448; doi:10.1186/1471-2164-15-447)
Supplement: Supplementary file 5 — Additional file 5: Table S5: Genes regulated by the growth rate in the parent strain T. reesei QM 9414 in comparison to T. reesei Δlae1. (XLSX 39 KB) [file 12864_2014_6119_MOESM5_ESM.xlsx]

## Sheet: Sheet1
Supplementary Table S5: Genes regulated by the growth rate in the parent strain T. reesei QM 9414 in comparison to T. reesei Δlae1
Trire2:	regulation	annotation
1692	2,049 down	ribosomal protein L23
1885	2,279 down	GH15 glucamylase with starch binding domain
2076	2,597 down	malate permease
2223	2,437 down	succinate-CoA ligase, alpha subunit
3049	5,892 down	methionine aminopeptidase
3055	6,116 down	short chain dehydrogenase/reductase
3579	2,301 down	ATP-dependent RNA helicases.
3591	3,201 down	Formyltetrahydrofolate hydrolase PurU
3891	2,157 down	unknown protein
4114	2,295 down	FAD linked oxidase
4124	2,145 down	myb transcriptional regulator
4484	2,857 down	GCN5-N-acetyltransferase activity
4626	4,176 down	unknown protein, C2 domain
4726	2,767 down	Cytochrome P450 monooxygenase
4981	2,124 down	dihydrounknown protein-acid dehydratase
5000	2,322 down	MFS permease
5112	2,096 down	short chain dehydrogenase/reductase
5647	2,824 down	PTH11 GPCR
5844	2,436 down	unknown protein
21392	3,010 down	Component, nce2, of non-classical secretion pathway; involved in secretion of proteins that lackClassical secretory signal sequences
21398	3,289 down	unknown protein
21817	3,427 down	unknown protein
21997	2,094 down	Zn2Cys6 transcriptional regulator
22030	2,168 down	unknown protein
22264	2,668 down	AATF-like transcription factor Bfr2
22637	2,208 down	ERCC8 (CSA, CKN1) involved in transcription-coupled nucleotideExcision repair
23152	2,013 down	unknown LMBR1 domain protein
23184	2,267 down	Isocitrate/isopropylmalate dehydrogenase
23295	2,227 down	calcium-binding mitochondrial carrier protein Aralar1
23368	3,173 down	Flavin-containing monooxygenase
23408	2,997 down	unknown protein
27395	2,166 down	GH76 α-1,6-mannanase
27697	2,116 down	Amidase
28036	2,093 down	MFS permease
30084	3,143 down	unknown protein
30578	2,385 down	HhH-GPD family base excision DNA repair protein
31976	2,259 down	ribosomal protein L6
32716	2,880 down	unknown protein
34252	2,032 down	unknown protein
39606	3,132 down	unknown protein
41325	2,367 down	RTA1 like protein; 7 TM
42264	3,071 down	3'-5' exonuclease
42972	7,583 down	unknown protein, only present in Gibberella and Magnaporthe
43129	2,134 down	unknown protein
44175	2,332 down	MFS H+ sugar transporter
44965	3,633 down	zinc binding oxidoreductase
46240	2,228 down	ATP-binding protein
46244	2,185 down	tetrahydrofolate dehydrogenase/cyclohydrolase
47795	3,628 down	ribosomal protein S10.
47930	2,360 down	Mitochondrial oxoglutarate/malate carrier proteins
48211	4,010 down	unknown protein, intracellular
50131	2,600 down	peroxisomal biogenesis factor 11
50429	3,100 down	unknown protein
50593	2,938 down	5' nucleotidase
51103	2,306 down	Tryptophan synthase
51110	4,352 down	IndA1 amino acid transporter
51426	7,604 down	Ribosomal protein L30 based on homology with similar proteins in other fungi.
51707	2,722 down	mitochondrial import inner membrane translocase subunit tim-17
52520	2,268 down	Cyclin
52972	2,032 down	unknown protein
53123	2,055 down	dihydrodipicolinate synthase, putative
53267	2,300 down	unknown protein, only in fungi
53366	3,816 down	translation initiation protein Sua5p.
53501	3,377 down	unknown protein
53570	2,265 down	unknown protein
53818	4,872 down	ABC transporter superfamily?!
53872	2,042 down	Dihydroxy-acid dehydratase
54129	5,903 down	Heme peroxidase, unknown in Sordariomycetes
54227	2,445 down	short-chain dehydrogenase/reductase
54870	5,650 down	acetate—CoA ligase
55274	2,098 down	Zn2Cys6 transcriptional regulator
55566	2,185 down	multicopper oidase
56048	2,085 down	unknown protein
56236	2,030 down	SAM-dependent methyltransferases
56314	2,744 down	Amino acid transporter PotE
56587	3,230 down	GCN5-related N-acetyltransferase
56684	2,518 down	MFS permease
57494	2,205 down	UTP10, encoding a component of the SSU processome containing the U3 snoRNA
57558	4,966 down	unknown protein
57632	2,975 down	unknown protein, WD repeats
57749	4,200 down	MFS permease
57965	2,187 down	DSBA family oxidoreductase, putative
58356	2,944 down	glycerol kinase
58475	2,460 down	unknown protein
58669	2,876 down	aspartyl protease
58753	2,082 down	MmsB, 3-hydroxyisobutyrate dehydrogenase
58814	2,129 down	unknown protein with WD repeats
58851	2,832 down	Phosphatidylserine receptor protein, contains F-box and transcription factor jumonji
59023	2,098 down	Fe superoxide dismutase
59151	2,435 down	SSCRP
59248	2,604 down	unknown protein
59482	2,329 down	PKS
59642	2,181 down	α/ß hydrolase lipase/epoxide hydrolase
60086	6,718 down	MFS permease
60116	3,253 down	MRP-type ABC transporter
60177	2,805 down	MFS permease
60345	3,494 down	unknown protein
60374	3,966 down	choline oxidase
60482	2,008 down	unknown protein
60558	5,288 down	Zn2Cys6 transcriptional regulator
60591	2,007 down	unknown protein
60849	2,120 down	FAD-dependent sulfhydryl oxidase Erv1
60945	2,752 down	MFS permease
61121	2,389 down	arylsulfatase, putative
61292	3,039 down	unknown protein
61420	2,706 down	unknown protein
61517	2,585 down	unknown protein
61765	12,132 down	Peptidase D
62244	5,978 down	Zn2Cys6 transcriptional regulator
62463	2,140 down	FAD binding domain containing protein
62502	4,529 down	MFS permease
62522	23,214 down	SSCRP
62576	3,214 down	alpha/beta hydrolase
62805	3,102 down	C2H2 transcriptional regulator
63007	2,121 down	meiotic chromosome segregation protein, putative
63269	2,592 down	mitochondrial ribosomal protein MRPL3.
63972	3,010 down	cytochrome c oxidase assembly protein (Pet117), putative
64049	2,312 down	unknown protein
64757	3,834 down	unknown protein
64778	2,097 down	unknown protein
65041	52,496 down	SAM-dependent methyltransferase
65172	3,173 down	PKS
65198	2,329 down	BioA Adenosylmethionine--amino--oxononanoate aminotransferase
65677	2,779 down	Esterase/lipase/thioesterase
65718	2,526 down	unknown protein
65735	3,568 down	unknown protein
65817	14,205 down	GT α-1,3-mannosyltransferase CMT1
66023	5,328 down	unknown protein
66092	3,838 down	unique protein
66421	2,277 down	unknown protein
66437	2,542 down	unknown protein
66551	9,981 down	AAA ATPase
67084	2,813 down	unknown protein
67494	2,269 down	Golgi GDP-mannose transporter
67538	3,359 down	Catalase
67699	2,496 down	FAD/NAD-oxidoreductase, only in Hypocreaceae
67964	2,168 down	Cytochrome P450 CYP2 subfamily
68178	3,205 down	unknown protein, HAD superfamily hydrolase
68230	4,071 down	N-methylhydantoinase A/acetone carboxylase HyuA, beta subunit
68427	2,144 down	metal-dependent phosphohydrolase
68728	2,166 down	hexaprenyl pyrophosphate synthase
68812	2,112 down	MFS permease
68961	2,102 down	esterase
68973	2,278 down	acid phosphatase with metalloesterase domain
68990	2,688 down	MFS permease
69141	3,109 down	neutral amino acid permeasde
69426	2,299 down	copper transporter
69465	2,261 down	unknown protein
69663	2,319 down	alpha/beta hydrolase
69692	2,964 down	Quinoprotein amine dehydrogenase beta chain-like protein
69700	2,802 down	GH89 α-N-acetylglucosaminidase
69840	2,893 down	short chain dehydrogenase/reductase
69904	2,372 down	PTH11 GPCR
69956	2,193 down	Alcohol dehydrogenase, class V
70098	3,531 down	amino acid permease (GABA)
70197	3,380 down	Zn-dependent ß-lactamase
70319	2,851 down	MFS permease
70323	2,104 down	MFS monocarboxylic acid transporter, putative
70351	2,565 down	Zn2Cys6 transcriptional regulator
70414	2,961 down	Zn2Cys6 transcriptional regulator
70429	2,272 down	Short-chain dehydrogenase/reductase
70806	9,267 down	SSCRP
70808	2,759 down	unknown protein
71094	2,186 down	Intradiol ring-cleavage dioxygenase
72057	2,280 down	Zn2Cys6 transcriptional regulator
72072	2,358 down	CE1 esterase (PHB?)
72091	3,893 down	unknown protein
72137	2,200 down	cytosceleton binding protein
72321	3,792 down	subtilisin-like serine protease
72611	3,721 down	Zn2Cys6 transcriptional regulator
72780	2,430 down	bZIP transcription factor
72788	2,477 down	GT 31 glycosyltransferase
72922	4,359 down	amino acid permease (GABA)
73039	5,172 down	APHPhosphotransferase enzyme family aligned
73101	2,502 down	glucan endo-1,3-1,4-β-D-glucosidase
73250	43,005 down	Urea transporter
73783	2,070 down	mitochondrial co-chaperone GrpE , putative
73961	3,429 down	unknown protein
74374	3,116 down	rRNA-processing protein FCF1
74580	2,319 down	unknown protein, 3 TM domains
74943	3,797 down	Diphthine synthase
75169	9,942 down	phosphoserine phosphatase
75230	2,482 down	unknown protein
75271	11,490 down	pyridoxine biosynthesis protein PDX1
75704	3,324 down	Adenosine 5'-phosphosulfate kinase
75989	2,879 down	unknown protein
76075	2,398 down	unknown protein
76136	2,221 down	unknown protein
76141	22,464 down	unknown protein, only present in ascomycota
76227	2,204 down	GH3 β-glucosidase CEL3e
76359	2,027 down	unknown protein, only present in ascomycota
76366	2,730 down	NADH:flavin oxidoreductase/12-oxophytodienoate reductase
76734	2,628 down	unknown SWIRM domain protein
77138	2,445 down	unknown protein
77202	7,177 down	short chain dehydrogenase/reductase
77473	4,710 down	DNA photolyase, N-terminal, class 1, FAD-binding
77512	3,665 down	cytochrome P450
77739	3,608 down	HgmAhomogentisate ,-dioxygenase
77749	2,090 down	fumarylacetoacetase
78409	2,042 down	ThrC Threonine synthase
78650	4,071 down	C2H2 transcriptional regulator
78683	2,084 down	aldehyde dehydrogenase
78688	4,135 down	Winged helix repressor DNA-binding
79010	20,952 down	lipase, putative
79111	2,238 down	unknown protein
79116	2,011 down	MFS permease
79495	2,846 down	Isopropylmalate/homocitrate/citramalate synthases
79671	2,213 down	N-acetyl-glucosamine-6-phosphate deacetylase
79677	4,469 down	unknown protein
80151	2,644 down	PheA Prephenate dehydratase
80515	3,857 down	60S ribosome biogenesis protein Mak11, putative
80607	2,232 down	short chain dehydrogenase/reductase
80645	3,379 down	Amidase
80863	2,727 down	unknown protein
80911	2,154 down	tripeptide peptidase
80932	6,550 down	Cytochrome c oxidase assembly protein CtaG/Cox11
81022	3,731 down	allantoate permease, 10 TM domains
81442	2,638 down	Amino acid transporters
81511	5,933 down	formamidase
81570	2,518 down	Homoaconitase catalytic domain
81659	2,930 down	unknown protein
81803	2,090 down	mitochondrial protein sorting (Msf1)
81824	2,282 down	MTHFRMethylenetetrahydrofolate reductase
81896	2,273 down	aspartate kinase
82177	2,641 down	3-oxo-5-alpha-steroid 4-dehydrogenase
82374	3,292 down	unknown protein
82403	2,283 down	Acyl-CoA dehydrogenase
82516	3,106 down	Pentafunctional Aromatic Polypeptide
102416	2,572 down	amino acid permease PotE
102454	2,016 down	unknown protein
102686	2,212 down	SSCRP
102785	3,283 down	unknown protein
102933	2,406 down	unknown protein, only in Gibberella
103039	2,171 down	peptidase S41
103048	2,101 down	unique protein
103059	5,414 down	unknown protein
103127	3,383 down	unknown protein
103179	2,929 down	MFS permease
103451	3,611 down	GDP-forming succinate-CoA ligase, beta subunit
103761	6,308 down	unknown protein
103801	3,034 down	unknown protein
104077	3,043 down	Amino acid transporter PotE
104211	2,265 down	FKBP-type peptidyl-prolyl cis-trans isomerase
104322	2,222 down	unique protein
104511	2,058 down	unique protein
105238	2,369 down	Taurine catabolism dioxygenase TauD/TfdA
105242	3,357 down	SAM-dependent methyltransferases
105275	2,195 down	unknown protein, secreted, contains parallel beta-helix repeat
105282	2,458 down	short chain dehydrogenase/reductase
105363	3,023 down	aldolase/citrate lyase family protein
105449	2,615 down	Cyclin C-dependent kinase CDK8
105647	2,220 down	unknown protein
106043	12,963 down	unknown protein, GFA-domain
106049	7,110 down	unknown protein, only in Hypocreaceae
106116	39,068 down	unknown protein
106120	2,405 down	esterase/lipase
106147	2,008 down	unknown protein
106160	2,179 down	unknown protein, secreted
106161	10,414 down	Ankyrin
106171	2,677 down	HET protein
106491	2,074 down	unknown protein
106626	6,360 down	unknown protein, SWIFT domain
106928	4,243 down	Na/K ATPase alpha 1 subunit,
106998	4,811 down	unknown protein
107071	2,008 down	HET-domain protein, unknown unknown
107111	3,104 down	unknown protein
107494	5,354 down	unique protein
107507	6,607 down	unknown protein
107601	2,645 down	unknown Zn-finger protein, Tim10/DPP type
107802	2,457 down	unique protein
107935	4,289 down	Nucleolar GTPase/ATPase p130
107947	2,655 down	Acyl-CoA synthetase
108132	2,991 down	unknown protein
108211	2,025 down	unknown protein
108233	3,001 down	unknown protein, secreted, only in fungi
108261	2,550 down	SSCRP
108477	2,224 down	GH13 α-glucosidase/oligo α-glucosidase
108559	3,588 down	unknown protein
108580	2,227 down	Zn2Cys6 transcriptional regulator
108637	2,581 down	N-acetyltransferase activity
108642	4,930 down	unknown protein, secreted
108781	8,783 down	xenobiotic compound monoounknown proteingenase, DszA family
108784	2,389 down	unknown Zinc-dependent oxidoreductase
108929	2,958 down	unique protein
109122	2,158 down	Amino acid transporters
109187	2,750 down	alanine transaminase-like protein
109189	3,466 down	unknown protein
109255	2,208 down	SSCRP
109370	3,268 down	SSCRP
109387	2,236 down	unknown protein, in Aspergilli
109716	2,752 down	unknown protein, only in ascomycota
109846	5,143 down	unknown protein
109849	3,938 down	SSCRP
109934	2,642 down	unknown protein
110078	4,161 down	SSCRP
110159	2,094 down	unknown protein
110261	2,015 down	unique protein
110265	2,996 down	unknown protein
110457	2,110 down	SSCRP
110647	2,436 down	Unknown protein
110709	2,239 down	ADP-ribosylglycohydrolase
110850	5,260 down	Zn2Cys6 transcriptional regulator
111053	3,607 down	retrograde regulation protein 2
111110	2,463 down	SAM-dependent methyltransferases
111121	2,127 down	metallopeptidase
111192	3,096 down	unknown protein
111345	2,074 down	unknown protein, Sordariomycetes, 1 TM
111362	3,217 down	unknown protein
111561	2,185 down	unknown protein
111591	2,000 down	unknown protein
111731	2,073 down	unique protein
111762	2,251 down	unique protein, 1TM
111881	3,431 down	flavoprotein monooxygenases
111887	2,187 down	unknown protein, only present in fungi
111990	2,319 down	unknown protein
112034	2,305 down	unknown protein
112328	2,312 down	peptidase M14
112609	4,124 down	unknown protein
119788	5,243 down	saccharopine dehydrogenase
119896	5,461 down	malic enzyme
120008	2,336 down	GMC oxidoreductase
120215	3,481 down	unknown protein
120339	2,833 down	Histone acetyltransferase (MYST family)
120402	2,553 down	tubulin-tyrosine ligase
120479	2,636 down	SSCRP
120696	4,333 down	alcohol dehydrogenase
120697	3,219 down	SSCRP
120774	4,592 down	unknown protein
120851	5,033 down	HET domain protein, related to N. crassa pin-c3
120929	2,271 down	unknown protein
121139	6,777 down	Amino acid transporters
121156	6,434 down	Copper amine oxidase
121325	12,529 down	unknown protein
121337	4,478 down	unknown protein
121436	2,387 down	Mitochondrial inner membrane insertase
121602	2,207 down	Zn2Cys6 transcriptional regulator
121620	2,411 down	NMT1 thiamine biosynthesis protein
121629	2,512 down	acyl-CoA dehydrogenase
121717	10,112 down	unknown protein
121735	2,212 down	GH3 β-glucosidase CEL3b
121856	3,726 down	4-hydroxyphenylpyruvate dioxygenase
121875	2,133 down	Zn2Cys6 transcriptional regulator
121968	3,015 down	serine peptidase S28
122013	2,224 down	MFS permease
122127	2,213 down	SSCRP
122131	2,646 down	PCMTProtein-L-isoaspartate(D-aspartate) O-methyltransferase
122140	14,114 down	unique protein
122198	3,161 down	unique protein
122233	3,193 down	Iso_dhIsocitrate/isopropylmalate dehydrogenase
122271	4,807 down	Zn2Cys6 transcription regulator, C. albicans Fcr1
122301	3,052 down	Cystathionine beta-lyases/cystathionine gamma-synthases
122531	3,484 down	AsdAspartate-semialdehyde dehydrogenase
122569	3,215 down	unknown protein
122659	2,997 down	UTP4, a component of the SSU processome
122745	2,464 down	2-oxoisovalerate dehydrogenase subunit beta, putative
122963	5,864 down	Cu_amine_oxidCopper amine oxidaseenzyme domain aligned
122971	2,316 down	unknown protein, only in Chaetomium, A. oryzae, fumigatus and Magnaporthe
122993	2,606 down	GT2 polysaccharide-forming ß-glycosyltransferase; distantly animal hyaluronan synthase
123113	5,689 down	unknown protein
123234	2,142 down	Subtilisin like protease (SUB9)
123236	2,338 down	SSCRP
123456	4,163 down	GH65 α,α-trehalase
123471	3,374 down	Subtilisin like protease, related to S. cerevisiae Kex2 protease
123499	2,328 down	HET-s/LopB domain protein
123509	2,689 down	Zn2Cys6 transcriptional regulator
123541	2,717 down	mitochondrial carrier protein
123616	2,277 down	short unique protein
123633	2,502 down	homoserine o-acetyltransferase
123687	2,299 down	unknown protein
123695	2,024 down	unknown protein
123713	2,396 down	transcriptional regulatorMedA, involved in fruiting body development
123720	5,316 down	3-ketoacyl-CoA thiolase-like protein
123979	4,157 down	peptide transporter MTD1
124059	2,336 down	SSCRP
124065	2,732 down	unknown protein, only in bacteria; contains large nuclear transport factor 2 domain
124079	2,409 down	Multicopper oxidases
124084	8,708 down	unknown protein
124097	2,258 down	phenazine biosynthesis protein phzF
124177	4,172 down	unknown protein
57647	3,241 up	3-beta hydroxysteroid dehydrogenase/isomerase, putative
2250	2,420 up	GCN5-related N-acetyltransferase
2583	2,108 up	Imidazoleglycerol-phosphate synthase subunit H
2703	2,899 up	unknown protein
2837	32,662 up	unknown protein
2916	2,293 up	unknown protein
3330	2,500 up	MFS permease
3596	4,946 up	uroporphyrinogen synthase
3718	2,555 up	unknown protein
3787	7,535 up	unknown protein
3889	10,696 up	unknown protein
4117	4,539 up	alpha-aminoadipate reductase lys2
4146	3,340 up	flavoprotein monooxygenase
4454	2,326 up	unknown protein, secreted
4677	7,047 up	unknown protein
4875	3,363 up	carboxy-cis,cis-muconate cyclase
4950	2,314 up	urea transporter
5135	2,133 up	D-arabinono-1,4-lactone oxidase
5182	4,124 up	iron-dependent peroxidase
5612	4,441 up	MFS permease
5710	2,084 up	periodic tryptophan protein PWP2
6005	18,991 up	MFS permease
6107	3,373 up	ferric reductase
21422	2,558 up	MFS permease
21453	2,857 up	ATP-dependent RNA helicase DBP7, putative
22210	2,782 up	Zinc carboxypeptidase
22481	5,717 up	cytochrome b2, mitochondrial precursor
22590	3,926 up	unknown protein
22885	2,494 up	ATP11 protein
23062	2,620 up	unknown protein
27770	3,020 up	MFS permease
27992	3,637 up	PTH11 GPCR
28185	2,682 up	unknown protein, only in Chaetomium, A. oryzae, fumigatus and Streptomyces
28781	2,565 up	NDT80/PhoG like DNA-binding domain-containing protein
29333	2,285 up	RNA binding protein RNP24
32712	3,654 up	unknown protein, NACHT domain/ankyrin repeats
35552	2,169 up	C2H2 transcription factor
38527	62,394 up	unknown protein, only present in Aspergilli and Gibberella
38833	2,096 up	unknown protein
39426	2,648 up	unknown protein
39942	3,033 up	GH17 glucan endo-1,3-β-glucosidase
41664	2,129 up	HET domain-containing protein
42752	2,103 up	unique protein
42915	3,187 up	unknown protein
44278	2,003 up	Rab geranyl transferase escort protein
44362	2,120 up	unknown protein
44640	3,640 up	unknown protein
44747	6,183 up	SNF2 family helicase
45598	2,114 up	unknown protein
45971	2,961 up	mismatched base pair and cruciform DNA recognition protein
46238	4,632 up	S-adenosylmethionine synthetase
47066	3,147 up	Sulfate adenylyltransferase
48516	2,331 up	half-sized ABC transporter
48599	3,597 up	unknown protein
50583	3,094 up	Guanine deaminase (GDEase), an aminohydrolase responsible for the conversion ofGuanine to xanthine and ammonia, the first step to utilizeGuanine as a nitrogen source.
50894	2,017 up	MFS permease
51130	2,725 up	cytochrome c
51217	6,114 up	sulfate transporter, putative
51893	2,138 up	peroxidase/hem containing
53401	2,181 up	unknown protein
53525	2,409 up	unknown protein (tyrosin phosphatase domain)
53824	2,935 up	unknown secreted protein
53989	3,473 up	pfkB family kinase, putative
54208	3,705 up	unknown protein
54564	3,445 up	Pro_dhProline dehydrogenase aligned
54761	2,688 up	quercetin 2,3-diounknown proteingenase
55055	13,882 up	MTHFRMethylenetetrahydrofolate reductase
55126	3,218 up	unknown protein
55179	3,625 up	Arginase family protein
55213	3,055 up	tRNA-specific adenosine deaminase
55629	3,307 up	unknown protein
55814	16,820 up	unknown protein
55990	6,605 up	unknown protein
56026	7,841 up	unknown protein
56211	2,473 up	unknown protein
56853	2,432 up	unknown protein
56897	2,067 up	unknown protein
57370	5,988 up	AMP-dependent synthetase and ligase
57735	2,234 up	GATA type transcriptional regulator
58066	2,199 up	short chain dehydrogenase/reductase
58077	6,779 up	unknown protein
58227	2,016 up	GCN5-related acetyltransferase
58264	2,694 up	paxU orthologue ? (indole-terpene biosynthesis?)
58282	12,833 up	esterase family 9
58299	6,284 up	RRB1 gene encoding an essential nuclear protein involved in early steps ofRibosome biogenesis.
58602	2,597 up	unknown protein
58639	2,013 up	unknown protein
59065	3,656 up	unknown protein
59119	4,988 up	amidohydrolase family protein
59152	6,133 up	unknown protein
59188	2,130 up	unknown protein
59197	4,855 up	unknown protein, only in Gibberella and Chaetomium
59472	7,835 up	mitochondrial carrier protein
59624	2,037 up	short chain dehydrogenase/reductase
59625	3,691 up	unknown protein
59801	2,758 up	unknown protein
59876	2,976 up	xenobiotic compound monoounknown proteingenase, DszA family
59952	3,094 up	Amino acid transporter PotE
60182	8,687 up	unknown protein
60282	7,365 up	Zn2Cys6 transcriptional regulator
60300	2,252 up	unknown protein
60752	3,180 up	dipeptidyl peptidase 5
60756	3,330 up	unknown protein
60758	2,420 up	SAM-dependent methyltransferase
60835	2,954 up	PutA delta-1-pyrroline-5-carboxylate dehydrogenase
61212	4,066 up	cytochrome P450 monooxygenase
61476	4,047 up	Zn2Cys6 transcriptional regulator
61553	2,413 up	D-xylulose 5-phosphate/D-fructose 6-phosphate phosphoketolase
61642	2,912 up	unknown protein, secreted
62114	10,445 up	unknown protein
62230	2,047 up	esterase/lipase
62285	2,043 up	unknown protein
62367	6,259 up	Sulfite oxidase, molybdopterin-binding component
62462	3,574 up	PTH11 GPCR
62480	2,170 up	mitochondrial tricarboxylate transporter (Ctp), putative
62581	2,162 up	gluconolactonase-like protein
63419	2,426 up	Met-10+ like-protein
63568	2,093 up	SNF2-like helicase, ATPase domain
63653	2,787 up	ankyrin
63687	2,025 up	ankyrin
63919	4,327 up	Cys/Met metabolism PLP-dependent enzyme
64010	3,482 up	unknown protein
64318	3,472 up	unknown protein
64656	8,454 up	unknown protein
64710	3,227 up	AAA+-type ATPase
64906	2,048 up	GH5 endo-β-1,6-glucanase
65033	2,208 up	unknown protein, secreted
65085	2,372 up	MFS permease
65141	3,115 up	cytochrome P450 monooxygenase
65162	9,007 up	GH18 endo-N-acetyl-ß-D-glucosaminidase Endo T
65360	2,048 up	unknown protein
65695	2,387 up	unknown protein
65711	6,476 up	SAM-dependent methyltransferase
65965	2,199 up	unknown protein
66311	2,065 up	MFS permease
66544	9,737 up	NAD binding NADP oxidoreductase coenzyme F420-dependent
66598	4,569 up	NADPH:quinone oxidoreductase
66935	2,362 up	Phosphatidylserine decarboxylase
66999	4,951 up	AMP-dependent synthetase and ligase, putative
67109	2,619 up	unknown protein
67275	2,388 up	RAS1
67286	2,255 up	unknown protein
67300	2,087 up	unknown protein
67325	3,589 up	U3 small nucleolar ribonucleoprotein Mpp10
68204	41,257 up	NRPS
68338	2,441 up	NIPSNAP family protein
68444	2,294 up	haloacid dehalogenase-like hydrolase, putative
68508	2,284 up	unknown protein
68608	3,977 up	Thiazole biosynthetic enzyme (Stress-inducible protein sti35)
68803	9,282 up	RTA1 like protein
68941	3,539 up	Glutathione S-transferase
69123	2,550 up	GH76 α-1,6-mannanase
69288	2,182 up	unknown protein
69500	2,194 up	PTH11 GPCR
69574	2,526 up	MFS permease
69611	2,615 up	MFS permease
69695	2,928 up	Zn2Cys6 transcriptional regulator
69863	2,659 up	Amidase
69879	2,885 up	unknown protein
70017	2,519 up	mitochondrial ribosomal protein S19/S15.
70452	14,910 up	flavin containing amine oxidoreductase
70520	2,693 up	short chain dehydrogenase/reductase
70639	4,676 up	unknown protein with WD repeats
70842	4,130 up	Cytochrome P450 CYP2 subfamily
70859	2,421 up	amidase
70961	2,425 up	dienelactone hydrolase
70991	7,770 up	unknown protein, ThiJ/PfpI domain
70996	6,231 up	SSCRP
71080	2,059 up	Zn2Cys6 transcriptional regulator
72086	2,211 up	Vacuolar carboxypeptidase Cps1
72287	11,943 up	tRNA (uracil-5-)-methyltransferase/TrmA.
72907	6,427 up	unknown protein with WSC domain
73632	2,988 up	CE5 acetyl xylan esterase AXE1
73934	2,607 up	IlvH Acetolactate synthase small (regulatory) subunit
74123	2,680 up	acetolactate synthase
74390	6,100 up	unknown protein
74515	2,315 up	unknown protein
75383	4,161 up	short chain dehydrogenase/reductase
75604	2,788 up	unknown protein
75646	5,242 up	HNRNP arginine N-methyltransferase
76820	3,040 up	unknown protein
76910	8,727 up	monocarboxylate transporter
77593	2,559 up	unknown protein
77629	2,337 up	unknown protein
77785	3,854 up	MFS permease
78340	3,267 up	unknown protein
78357	3,793 up	NADH-quinone oxidoreductase, putative
78645	2,214 up	unknown protein, 2 TM
78797	4,156 up	xanthine dehydrogenase
78864	2,447 up	GcvTGlycine cleavage system T protein
79726	3,199 up	unknown protein
79738	6,295 up	Zinc-binding oxidoreductase
80003	2,303 up	Phosphoglycerate dehydrogenase and related dehydrogenases
80149	2,001 up	unknown protein,
80211	7,092 up	ribosomal protein L14.
80594	2,075 up	unknown protein
81082	2,647 up	aquaglyceroporin
81149	4,743 up	aquaglyceroporin
81303	4,700 up	fumarate reductase
81362	2,084 up	Lipoate synthase
81383	2,470 up	GPCR , contains RGS domain
81430	7,333 up	Cation transporting ATPase
81454	3,914 up	unknown protein
81720	2,023 up	Ume5 gen
82049	2,233 up	unknown protein
82208	2,706 up	PKS
82317	2,327 up	Unknown protein
82499	3,224 up	Integral membrane protein, putative
102492	2,115 up	Short-chain dehydrogenase/reductase
102499	2,977 up	Zn2Cys6 transcriptional regulator
102500	2,307 up	MRSP1/expansin-like
102676	5,689 up	DNA-directed RNA polymerase, 13 to 16 kDa subunit
102744	4,475 up	TrpE Anthranilate/para-aminobenzoate synthases component I
102789	2,624 up	unique protein
102855	2,280 up	SAM methyltransferase TRM9 (tRNA carboxylmethyl transferase).
102890	12,909 up	unknown protein
102927	2,086 up	Serine/threonine protein kinase
102952	2,693 up	unknown protein
102999	3,101 up	unknown protein
103006	2,692 up	unknown protein, only in Hypocreaceae
103012	3,271 up	taurine catabolism dioxygenase, alpha-ketoglutarate dependent
103028	2,006 up	unique protein
103132	2,156 up	acetylglutamate kinase ARG6
103136	2,323 up	Glycolate oxidase
103147	2,046 up	unknown protein
103157	3,870 up	unknown protein
103222	2,804 up	Ribosomal protein S29 (S14 family) by homology to the corresponding protein of N. crassa.
103275	2,873 up	C2H2 transcriptional regulator
103463	2,613 up	unknown protein
103487	4,286 up	glutathione S transferase
103498	2,420 up	unknown protein
103517	6,258 up	pyrimidine 5'-nucleotidase, putative
103613	2,397 up	unique protein
103694	4,028 up	PTH11 GPCR
103852	3,303 up	unknown protein
103886	3,588 up	unknown protein
103920	9,572 up	unknown protein, only in Magnaporthe
103960	4,238 up	nitrilase
104081	3,422 up	coenzyme F420-dependent N5,N10-methylene tetrahydromethanopterin reductase
104117	2,299 up	unknown protein
104140	2,224 up	3-hydroxi-isobutyrate dehydrogenase
104173	2,303 up	unique protein
104174	2,077 up	unknown protein
104251	3,797 up	unknown protein
104320	6,335 up	MFS permease
104469	6,442 up	unknown protein
104549	12,052 up	MFS permease
104551	2,448 up	unknown protein
104797	228,879 up	GH3 β-glucosidase BGL3j
105106	40,803 up	unique protein
105133	2,105 up	unknown protein
105154	2,323 up	unknown protein
105157	2,283 up	unknown protein
105307	2,902 up	40s mitochodrial ribosome subunit protein Mrp17
105533	2,346 up	SSCRP
105538	2,063 up	unknown protein
105784	2,629 up	Zn2Cys6 transcriptional regulator
105816	2,954 up	unknown protein
105869	3,490 up	HFB6
105904	3,351 up	unknown protein
106029	8,123 up	MFS permease
106155	4,160 up	unknown protein
106181	3,718 up	unique protein
106229	2,221 up	unique protein
106330	2,130 up	MFS permease
106437	3,537 up	unknown protein
106482	10,483 up	unique protein
106490	4,219 up	unknown protein, 3 TM, only in Neurospora and Chaetomium
106607	31,096 up	unknown protein
106623	2,220 up	unknown protein
106625	5,427 up	unknown protein
106676	3,220 up	unknown protein, only in Gibberella
106877	3,389 up	unknown protein
106939	2,003 up	protein kinase
106958	2,385 up	unique protein
107037	3,945 up	unknown protein
107123	2,052 up	mitochondrial import inner membrane translocase subunit tim16
107168	7,445 up	unknown protein
107197	4,877 up	unknown protein
107347	7,490 up	SSCRP
107463	3,423 up	exoribonuclease Dhp1
107866	3,130 up	unique protein
107938	6,285 up	esterase or lipase
108201	2,833 up	Unknown protein with reductase domain
108216	5,315 up	Mitochondrial dicarboxylate:inorganic phosphate antiporter (malate, succinate, oxaloacetate)
108332	333,295 up	unknown protein with SDA1 domain
108357	3,619 up	C2H2 transcriptional regulator
108502	12,693 up	unknown protein
108778	2,107 up	unknown protein
108898	5,622 up	enoyl-CoA hydratase/isomerase
109239	3,213 up	unknown protein, only in Aspergilli
109243	3,473 up	unique protein
109249	2,655 up	unknown protein
109282	2,131 up	unknown protein
109648	15,200 up	unique protein
109756	7,028 up	unknown protein
110173	2,045 up	unknown protein
110363	2,660 up	unique protein
110406	13,432 up	enoyl-CoA hydratase/isomerase
110623	4,348 up	unknown protein
110651	5,590 up	unknown protein
110689	2,097 up	Zn2Cys6 transcriptional regulator
110762	2,284 up	unknown protein
110767	3,807 up	unique protein
110768	3,373 up	unknown protein
110813	2,549 up	Amino acid transporter LysP
111038	2,245 up	unique protein
111049	3,037 up	cytochrome P450 protein, class IV
111074	2,584 up	GAL7 UDP glucose-1-phosphate galactosyltransferase
111124	2,208 up	unknown protein
111179	4,021 up	unknown protein
111237	3,452 up	unique protein
111239	2,058 up	unknown protein
111251	2,209 up	unknown protein
111442	6,651 up	Epl1/Sm1
111451	2,834 up	peptidase S41
111476	7,089 up	unknown protein
111495	2,581 up	SSCRP
111818	13,057 up	aspartyl protease
111893	2,462 up	ferric reductase
111912	5,350 up	carbonic anhydrase
112002	2,527 up	SSCRP
112081	2,038 up	Methionine synthase, vitamin-B12 independent, putative
112126	2,243 up	Methylmalonate semialdehyde dehydrogenase
112129	3,246 up	Zn2Cys6 transcriptional regulator
112439	2,069 up	unknown protein
112532	2,100 up	bHLH transcriptional regulator
112567	2,435 up	taurine catabolism dioxygenase
119696	3,664 up	lipase, extracellular
119813	2,313 up	unknown protein
119999	2,447 up	Myb-DNA binding domain protein
120064	2,362 up	DEAD box helicase Hel1
120224	3,712 up	C2H2 transcriptional regulator
120365	4,948 up	BZIP transcriptional regulator
120381	2,342 up	unique protein
120453	2,479 up	SSCRP
120473	4,674 up	Dihydrolipoamide transacylase (alpha-keto acid dehydrogenase E2 subunit)
120803	2,341 up	unknown protein
120823	3,478 up	cell wall mannoprotein
120928	2,056 up	unknown protein
120943	2,065 up	NAD-dependent glutamate dehydrogenase
121111	2,129 up	unknown protein
121315	3,705 up	unknown protein
121345	3,909 up	SerC Phosphoserine aminotransferase
121412	3,122 up	Zn2Cys6 transcriptional regulator
121449	4,009 up	IGPDImidazoleglycerol-phosphate dehydratase
121608	2,630 up	MFS permease
121664	5,359 up	Glutamate decarboxylase and related proteins
121686	3,227 up	Serine hydroxymethyltransferase
121693	2,231 up	Glutathione-dependent formaldehyde-activating, GFA
121739	9,372 up	SSCRP
121870	2,990 up	unknown protein
121942	2,380 up	Aa_transTransmembrane amino acid transporter protein
121986	2,781 up	MFS permease
122240	2,122 up	Carnitine o-acyltransferase
122579	2,219 up	unknown protein, 4TM
122582	5,434 up	unknown protein
122629	2,217 up	unique protein
122692	2,377 up	unknown protein
122780	2,043 up	GH28 exo-rhamnogalacturonase RGX1
123019	2,144 up	unknown protein
123125	2,044 up	unknown protein
123174	2,028 up	Phosphoglycerate dehydrogenase and related dehydrogenases; RibA GTP cyclohydrolase II
123179	2,153 up	GTP cyclohydrolase
123251	9,020 up	flavohemoglobin
123274	2,402 up	Aldehyde dehydrogenase
123382	6,177 up	Coproporphyrinogen III oxidase
123493	2,686 up	Ubiquitin-protein ligase (E3)
123572	2,887 up	Phospholipase A2
123631	6,694 up	Saccharopine dehydrogenase
123650	5,611 up	unique protein
123753	31,405 up	ubiquitin/small ribosomal subunit protein 31 fusion protein
123779	3,469 up	unique protein
123786	3,968 up	NRPS
123797	2,932 up	unique protein
123865	2,110 up	Peptidase S8 and S53, subtilisin, kexin, sedolisin
123888	2,044 up	unknown protein
124115	2,244 up	phosphoenolpyruvate carboxykinase AcuF
124341	2,123 up	mating protein MAT1-2-1
