# Supplementary material for: The transcriptome of lae1 mutants of Trichoderma reesei cultivated at constant growth rates reveals new targets of LAE1 function
Source: BMC Genomics. 2014 Jun 9;15(1):447. doi: 10.1186/1471-2164-15-447 (PMC4061448; doi:10.1186/1471-2164-15-447)
Supplement: Supplementary file 6 — Additional file 6: Table S6: Genes regulated in the opposite way in T. reesei Δlae1 and the parent strain T. reesei QM 9414. (XLSX 11 KB) [file 12864_2014_6119_MOESM6_ESM.xlsx]

## Sheet: Sheet1
Supplementary Table S6: Genes regulated in the opposite way in T. reesei Δlae1 and the parent strain T. reesei QM 9414
Trire2:	Regulation		Annotation
	QM 9414	Δlae1
4064	3,146 down	2,380 up	Threonine dehydratase
4921	4,263 down	2,241 up	C2H2 transcriptional regulator
56117	8,763 down	2,114 up	unknown protein
61114	3,169 down	2,015 up	Amino acid transporter LysP
68889	3,438 down	3,664 up	PDR-type ABC transporters
75998	7,174 down	3,107 up	unknown protein
82667	6,454 down	3,672 up	ThrB Homoserine kinase
103065	2,524 down	2,117 up	unknown protein
106647	3,115 down	2,468 up	unique protein
109211	2,226 down	2,135 up	MFS permease
122375	2,569 down	5,323 up	MRSP1/expansin-like
124288	3,814 down	2,308 up	unknown protein
3267	3,325 up	2,823 down	MRSP1/expansin-like
21758	13,684 up	9,337 down	isocitrate lyase
52248	8,064 up	2,597 down	ribosomal protein L1.
58525	6,212 up	2,064 down	unknown protein
59827	10,162 up	3,740 down	unknown protein
61081	4,232 up	5,133 down	histone acetyltransferase SPT10
64377	2,558 up	2,038 down	Cytochrome P only
66819	34,211 up	2,217 down	Amino acid transporter LysP
67133	6,047 up	2,203 down	unknown protein
69468	2,113 up	2,524 down	unknown protein
74486	3,025 up	3,190 down	unknown protein
75260	12,327 up	2,059 down	RNA polymerase H/23 kD subunit
75514	3,477 up	4,866 down	amino acid transporter ARG13
78679	17,156 up	2,004 down	mitochondrial carrier protein
82334	5,039 up	2,018 down	tyrosyl-tRNA synthetase, class Ib.
104595	18,405 up	2,140 down	Ribosomal protein L7Ae/L30e/S12e/Gadd45. Homologue of yeast SNU13.
106538	42,801 up	2,089 down	HFB4
108299	7,777 up	2,865 down	Kynurenine aminotransferase, glutamine transaminase K
109325	3,444 up	2,213 down	ß-lactamase-like protein
110493	5,609 up	2,291 down	unknown protein
112525	7,686 up	3,422 down	unknown protein
121089	7,396 up	13,125 down	unknown protein, only present in ascomycota and cow
121187	3,990 up	4,533 down	unknown protein
121475	2,173 up	19,965 down	unique protein
121486	2,427 up	2,104 down	unknown protein
121820	3,692 up	2,066 down	Methionine_syntMethionine synthasevitamin-B independent
